# Supplementary material for: Tracking Community Timing: Pattern and Determinants of Seasonality in Culicoides (Diptera: Ceratopogonidae) in Northern Florida
Source: Viruses. 2020 Aug 25;12(9):931. doi: 10.3390/v12090931 (PMC7552033; doi:10.3390/v12090931)
Supplement: Supplementary file 1 [file viruses-12-00931-s001.zip]

Archive with 7 entries (6 files):
- viruses-863910-for conversion-suppl/
- viruses-863910-for conversion-suppl/AIQ_Code_ Traking Community Timing.R
- viruses-863910-for conversion-suppl/Culicoides_Week_MeanAbundance.csv
- viruses-863910-for conversion-suppl/Culicoides_Week_TotalAbundance.csv
- viruses-863910-for conversion-suppl/Enviromental_data.csv
- viruses-863910-for conversion-suppl/Supplementary 1_viruses-863910[July24].pdf
- viruses-863910-for conversion-suppl/Supplementary 2_viruses-863910[July24].pdf
