# Supplementary material for: Tracking Community Timing: Pattern and Determinants of Seasonality in Culicoides (Diptera: Ceratopogonidae) in Northern Florida
Source: Viruses. 2020 Aug 25;12(9):931. doi: 10.3390/v12090931 (PMC7552033; doi:10.3390/v12090931)
Supplement: Supplementary file 1 [file viruses-12-00931-s001.zip › viruses-863910-for conversion-suppl/AIQ_Code_ Traking Community Timing.R]

###Script analysis in Quaglia et al. 
#"Tracking community timing: pattern and determinants of seasonality in 
#Culicoides (Diptera: Ceratopogonidae) in northern Florida."

###packages
#list of packages
library(tidyverse)
library(lubridate)
library(reshape)
library(ape)
library(spdep)
library(ade4)
library(adegraphics)
library(adespatial)
library(lattice)
library(vegan)
library(permute)
library(iNEXT)
library(ggthemes)
library(reshape)
library(bipartite)
#install.packages("bipartite", repo = 'https://mac.R-project.org')#MacOS have some problems with Soruce packages that habe benn corrupted
library(igraph)
library(sppairs)
library(circleplot)
library(cooccur)
library(brainGraph)
library(mvpart)
library(MVPARTwrap)
# Functions from Borcard et al. 2018:
#http://adn.biol.umontreal.ca/~numericalecology/numecolR/
source("plot.links.R")
source("sr.value.R")
source("quickMEM.R")
source("scalog.R")


#################################################################################################
#################################################################################################
#2.4. Culicoides β-diversity temporal profile
#################################################################################################
#################################################################################################
#Data
Abund<-read.csv("Culicoides_Week_MeanAbundance.csv",header=T)
Enviro<-read.csv("Enviromental_data.csv",header=T)
###### analisis: 2.4. Culicoides β-diversity temporal profile
#### Abundance Response Matrix: "week by species"
# Remove species with captures bellow n=10. They account for the 0.08% of the captures
Abund.clean<-Abund %>% select(-alachua.sanguisuga,-baueri,
       -beckae,-furens,-guttipennis,
       -juddi,-nanus,-ousairani,-pusillus,-unknown) %>% 
  mutate(Date.1=as.Date(Date.1,"%m/%d/%Y"))

#Hellinger transformed weekly abundance species matrix  
sp.hell<-decostand(Abund.clean[,-c(1:2)], "hellinger")
#Is there a linear temporal trend in the response data?
trend <- rda(sp.hell, Abund.clean$Date.1)
anova(trend, step=10000, perm.max=10000,parallel = 4) # p.value=0.01 
RsquareAdj(trend)# adj.R2=0.02567225

####Time scale predictors: from dates to temporal scales
##Temporal autocorrelation:autocorrelation threshold with multivariate Mantel correlogram
culi.h.D1<-dist(sp.hellt)
correlog.culi <- mantel.correlog(culi.h.D1, 
                                 XY=Abund.clean$Date.1,
                                 nperm=999,n.class=101)
print(correlog.culi,p.adjust.method="holm"); plot(correlog.culi)# there is a lag of ~58-65 days between independent assamblage change

##AEM eigenvectors
weights <- aem.weight.time(Abund.clean$Date.1, alpha=2, max.d=64.7623762)#max.d =smallest distance without autocorrelation  
Time_AEM<-aem.time(101,w=weights,moran=T)
# modelling positive temporal correlation
Culi.aem.time.pos <- rda(sp.hell, as.data.frame(Time_AEM$aem[,1:50]))
anova(Culi.aem.time.pos)# p=0.001
Culi.aem.pos.R2ad<-RsquareAdj(Culi.aem.time.pos)$adj.r.square#0.6589463
# modelling negative temporal correlation
Culi.aem.time.neg <- rda(sp.hell, as.data.frame(Time_AEM$aem[,51:100]))
anova(Culi.aem.time.neg)# p=1

# Selecting the AEM that are useful for modelling
sel.aem.bla<-forward.sel(sp.hell,Time_AEM$aem[,1:50],adjR2thresh =Culi.aem.pos.R2ad )
(sig.aem_number.bla<-nrow(sel.aem.bla))# 13 AEMs
aem.select.bla<-sort(sel.aem.bla[,2])# including the negative non relevant AEMs
#significant aem into a new object
aem.red<-Time_AEM$aem[,1:50][,c(aem.select.bla)]## all the AEMs selected
write.csv(aem.red, "AEM_13_selected.csv",row.names=T)

# The selected AEM spliting by scales:
#grouped representing wide (≥12 months), medium (≥6 months) and narrow temporal scales (6 months to week). 
library(reshape)
wide_temp<-Time_AEM$aem[,1:50][,c(aem.select.bla[1:4])]#Wide temporal pattern AEMs 1,3,4,5   
medium_temp<-Time_AEM$aem[,1:50][,c(aem.select.bla[5:11])]#medium lapse temporal pattern AEM 7,8,9,11,12,13,17   
small_temp<-Time_AEM$aem[,1:50][,c(aem.select.bla[12:13])]#small lapse temporal pattern AEM 38,42
aem_selected<-data.frame(wide_temp,medium_temp,small_temp); colnames(aem_selected)<-c(1,3,4,5,7,8,9,11,12,13,17,38,42)
aem_selected_l<-melt(aem_selected,variable_name ="AEM")
aem_selected_l$scale<-rep(c("Wide","Medium","Small"),times=c(404,707,202))
aem_selected_l$Date<-unique(as.Date(data.week$Date.1))
aem_selected_l=aem_selected_l[,c(4,3,1,2)]
write.csv(aem_selected_l,"AEM_Selected_Scales.csv",row.names=FALSE)

##Relevant scales
Culi.aem.wide <- rda(sp.hell~ ., as.data.frame(wide_temp))
anova(Culi.aem.wide)
culiaem.wide.R2adj<-RsquareAdj(Culi.aem.wide)$adj.r.squared #0.4360055
axes.test.wide<-anova(Culi.aem.wide, by="axis")#first 3 RDA axes significant
axis.sig.wide<-length(which(axes.test.wide[,ncol(axes.test.wide)]<=0.05))
# The axes were labeleld and reported as axis 1= RDA2, axis 3= RDA1 and axis 2= RDA3 in the MS 

Culi.aem.medium <- rda(sp.hell~ ., as.data.frame(medium_temp))
anova(Culi.aem.medium)#p=0.001
culi.aem.medium.R2adj<-RsquareAdj(Culi.aem.medium)$adj.r.squared#0.1396179
axes.test.medium<-anova(Culi.aem.medium, by="axis",permutations = 10000)#2 RDA axes significant
axes.test.medium1<-length(which(axes.test.medium[,ncol(axes.test.medium)]<=0.05))#RDA 2 marginally significant

Culi.aem.small <- rda(sp.hell~ ., as.data.frame(small_temp))
anova(Culi.aem.small)#p=a.496
              
#saving Linear combination scores
dates.vec<-unique(as.Date(Abund.clean$Date.1))
Lc_Temporal_Wide_Medium<-data.frame(Date.1=as.Date(dates.vec),
                                    scores(Culi.aem.wide, display="lc", choices=c(1:3)),
                                    scores(Culi.aem.medium, display="lc", choices=c(1:2)))
Lc<-Lc_Temporal_Wide_Medium %>% 
  gather (RDA.axis,value,c(RDA1:RDA3,RDA1.1,RDA2.1)) %>%
  mutate(scale=ifelse( RDA.axis %in% c("RDA1","RDA2","RDA3"), "Wide", "Medium"),
         new.RDA.axis=ifelse(RDA.axis =="RDA1", "RDA2",
                             ifelse(RDA.axis =="RDA2", "RDA3",
                                    ifelse(RDA.axis =="RDA3", "RDA1",
                                           ifelse(RDA.axis =="RDA2", "RDA3",
                                                  ifelse(RDA.axis =="RDA1.1", "RDA1.1","RDA2.1"))))))
# new.RDA.axis: The axes were labeleld and reported in the MS as axis 1= RDA2, axis 3= RDA1 and axis 2= RDA3
write.csv(Lc,"Lc_Temporal_Wide_Medium_AEM.csv",row.names = F)

##Species assemblages: Spearman rank correlation Abundance and Lc
culi.names1<-c("C. arboricola", "C. bickleyi", "C. biguttatus",
               "C. chewaclae", "C. crepuscularis", "C. debilipalpis",
               "C. haematopotus", "C. hinmani", "C. insignis",
               "C. kirbyi", "C. loisae","C. pallidicornis", 
               "C. paraensis", "C. piliferus", "C. scanloni",
               "C. spinosus", "C. stellifer", "C. torreyae",
               "C. variipennis", "C. venustus", "C. villosipennis")
colnames(Abund.clean)<-c(Abund.clean[,1:2],culi.names1)
sper_rda1<-apply(Abund.clean[,-c(1:2)], 2, cor.test,
                 Lc[Lc$new.RDA.axis=="RDA1", "value"],method="spearman")
sper_rda2<-apply(Abund.clean[,-c(1:2)], 2, cor.test,
                 Lc[Lc$new.RDA.axis=="RDA2", "value"],method="spearman")
sper_rda3<-apply(Abund.clean[,-c(1:2)], 2, cor.test,
                 Lc[Lc$new.RDA.axis=="RDA3", "value"],method="spearman")
sper_rda4<-apply(Abund.clean[,-c(1:2)], 2, cor.test,
                 Lc[Lc$new.RDA.axis=="RDA1.1", "value"],method="spearman")
sper_rda5<-apply(Abund.clean[,-c(1:2)], 2, cor.test,
                 Lc[Lc$new.RDA.axis=="RDA2.1", "value"],method="spearman")

rho<-data.frame(Species=culi.names1,
                       RDA1_p.value=sapply(sper_rda1, "[[", "p.value"),
                       rho.RDA1=round(sapply(sper_rda1, "[[", "estimate"),2),
                       RDA2_p.value=sapply(sper_rda2, "[[", "p.value"),
                       rho.RDA2=round(sapply(sper_rda2, "[[", "estimate"),2),
                       RDA3_p.value=sapply(sper_rda3, "[[", "p.value"),
                       rho.RDA3=round(sapply(sper_rda3, "[[", "estimate"),2),
                       RDA4_p.value=sapply(sper_rda4, "[[", "p.value"),
                       rho.RDA4=round(sapply(sper_rda4, "[[", "estimate"),2),
                       RDA5_p.value=sapply(sper_rda5, "[[", "p.value"),
                       rho.RDA5=round(sapply(sper_rda5, "[[", "estimate"),2))
L.pvalue<-melt(rho[,c(1,2,4,6,8,10)],id="Species",
               variable="RDA.axis",value="p.value")
L.rho<-melt(rho[,c(1,3,5,7,9,11)],id="Species",
            variable="RDA.axis",value="rho")
rho_l<-data.frame(Species=L.rho$Species,scale=c(rep("Wide",63),rep("Medium",42)),
                         RDA.axis=c(rep("RDA1",21),rep("RDA2",21),
                                    rep("RDA3",21),rep("RDA1.1",21),
                                    rep("RDA2.1",21)),
                         rho=L.rho$value, p.value=L.pvalue$value)
write.csv(rho_l,"Species_TimeAEM_Wide_Medium_Spearman rank.csv",row.names=F)


#### Culicoides beta diversity, environmental and neutral drivers : hierarchical variation partitioning analysis
#hierachical partitiong after Legendre et al 2012
temp.varpart<-varpart2.MEM( sp.hell, wide_temp, medium_temp,
                            is.MEM=c(1,2), method="hierarchical")
plot(temp.varpart,digits=2,
     bg=c("red", "blue"),
     Xnames=c("Wide","Medium"),
     alpha=150)
title(main=list("Assamblage time structures",cex = 1.5, font = 3))
showvarparts(temp.varpart)
#test for unique fractions: isn't proper in this case
anova(rda(sp.hell,wide_temp,medium_temp))#p=0.001 
anova(rda(sp.hell,medium_temp,wide_temp))#p=0.001 

### Selection of enviromental submodels
#4 weeks without enviromental data: 22,27,78 and 79
joint.data<-cbind(Enviro, sp.hell) %>% drop_na()
sp.hell.env<-joint.data %>% select (arboricola:villosipennis)
##Temperature submodel: metrics and lags selection 
Temp<- joint.data %>% select (Tavg15:Tmin60)
Temp.rda<-rda(sp.hell.env~., data=Temp)
(Temp.R1<-RsquareAdj(Temp.rda)$adj.r.squared)#0.5044576
Temp.fwd1<-forward.sel(sp.hell.env, Temp, 
                           adjR2thresh =Temp.R1,nperm=9999)
Temp.selec<-sort (Temp.fwd1$order)
Temp.submodel<-Temp[ ,c(Temp.selec)]
colnames(Temp.submodel)#"Tavg15" "Tavg60" "Tmax15" "Tmax30" "Tmax60" "Tmin15" "Tmin30"

##Precipitation submodel: metrics and lags selection 
#two data layer of precipitation (Quincy and Tallahassee)
PrecipQ<- joint.data %>% select (Q_Precip15:Q_Precip60)
PrecipT<-joint.data %>% select (T_Precip15:T_Precip60)
PrecipQ.rda<-rda(sp.hell.env~., data=PrecipQ)
(PrecipQ.R1<-RsquareAdj(PrecipQ.rda)$adj.r.squared)
PrecipQ.fwd1<-forward.sel(sp.hell.env, PrecipQ ,adjR2thresh =PrecipQ.R1, nperm=9999)#
PrecipT.rda<-rda(sp.hell.env~., data=PrecipT,na.action = na.exclude)
(PrecipT.R1<-RsquareAdj(PrecipT.rda)$adj.r.squared)
PrecipT.fwd1<-forward.sel(sp.hell.env, PrecipT ,adjR2thresh =PrecipQ.R1, nperm=9999)
#Precipitacion variables were not selected after both datasets

##Stream submodel: Stream metrics and lags selection 
Stream<-joint.data %>% select (dismean15:dismean60, gagemean15:gagemean60)
Stream.rda<-rda(sp.hell.env~., data=Stream)
(Stream.R1<-RsquareAdj(Stream.rda)$adj.r.squared)# 0.3497117
Stream.fwd1<-forward.sel(sp.hell.env, Stream, 
                             adjR2thresh =Stream.R1,nperm=9999)
Stream.selec<-sort(Stream.fwd1$order)
Stream.submodel<-Stream[ ,Stream.selec]
colnames(Stream.submodel)# "dismean15"  "dismean45"  "gagemean45" "gagemean60"

### Hierachical partitioning of Stream, Temp, wide and medium submodels
#above it is explained why not Precipitation
#VARIATION PARTITIONING:is hierarchical!
wide_temp.env<-wide_temp[-c(22,27,78,79),]
medium_temp.env<-medium_temp[-c(22,27,78,79),]
temp.envioS.Hiera_varpart<-varpart4.MEM(sp.hell.env,
                                        Stream.submodel,
                                        Temp.submodel,
                                        wide_temp.env, medium_temp.env,
                                        is.MEM = c(3,4), method="hierarchical")
plot(temp.envioS.Hiera_varpart, digits=1,
     bg=c("green","red", "blue","pink"),
     Xnames=c("Stream","Temperature","Wide","Medium"),
     alpha=150)
title(main=list("Assamblage time structures",cex = 1.5, font = 3))
##unique fractions
anova(rda(Y=sp.hell.melt, X=Stream.env.red,Z=cbind(Temp.env.red,
                                                  wide_temp,medium_temp)))#p=0.003 
anova(rda(Y=sp.hell.env,X=Temp.submodel,Z=cbind(Stream.submodel,
                                                wide_temp.env,medium_temp.env)))#p=0.004 **
anova(rda(Y=sp.hell.env,X=wide_temp.env,Z=cbind(Stream.submodel,Temp.submodel,
                                             medium_temp.env)))#p=0.001

anova(rda(Y=sp.hell.env,X=medium_temp.env,Z=cbind(Stream.submodel,Temp.submodel,
                                               wide_temp.env)))#p=0.001
## Additive fractions:
#Enviroment constrained hypothesis. additive stream submodel + temperature submodel + conditional (temporal submodels)
#[a+b+e+f+g+h+i+k+l+m+n+o] = X1+X2       df=9  R2=0.58154      R2adj=0.54016     testable=TRUE
add.enviro<-rda(Y=sp.hell.env,X=cbind(Stream.submodel,Temp.submodel),Z=cbind(wide_temp.env,medium_temp.env))
anova(add.enviro)
anova(rda(sp.hell.env,cbind(Stream.submodel,Temp.submodel),cbind(wide_temp.env,medium_temp.env)))#p=0.001

#Temporal constrained hypothesis. additive wide temporal submodel + midium + conditional (enviro hypothesis)
#[c+d+f+g+h+i+j+k+l+m+n+o] = X3+X4      df=11  R2=0.65841      R2adj=0.61619     testable=TRUE
anova( rda(Y=sp.hell.env, X=cbind (wide_temp.env, medium_temp.env), 
           Z=cbind (Stream.submodel, Temp.submodel)))#p=0.001

#################################################################################################
#################################################################################################
#2.5 Seasonality in species recruitment, weekly occurrence and co-occurrence structure
#################################################################################################
#################################################################################################
Data_diversity<-read.csv("Culicoides_Week_TotalAbundance.csv",header=T)
#Culicoides incidence tables
Data.inc<-Data_diversity %>% select (WeekNumber:sum.sp,EpiWeek,
                                     alachua.sanguisuga:villosipennis) %>% 
  filter(sum.sp!=0) %>% mutate(Date.1=as.Date(Date.1)) %>% arrange(Date.1) %>% 
  mutate_at(vars(alachua.sanguisuga:villosipennis),
                                  list(~ ifelse(. <1, 0, 1)))
  
###Rarefaction
Whole<-t(Data.inc[,-c (1:6)])
Whole<-Whole[apply(Whole,1,sum)!=0,apply(Whole,2,sum)!=0]
Winter<-t(Data.inc[Data.inc$Season=="Winter",-c (1:6)])
Spring<-t(Data.inc[Data.inc$Season=="Spring",-c (1:6)])
Summer<-t(Data.inc[Data.inc$Season=="Summer",-c (1:6)])
Fall<-t(Data.inc[Data.inc$Season=="Fall",-c (1:6)])
op.l<-list(Whole=Whole,Winter=Winter,Spring=Spring,Summer=Summer,Fall=Fall)

end.point<-c(95,c(17,26,27,25)*2)#numbers of observation (weeks) in each season
out_rare<- iNEXT(op.l,q=0, datatype="incidence_raw",
              endpoint =end.point,conf=0.95,nboot=1000)
out_rare$DataInfo 
out_rare$AsyEst # showing asymptotic diversity estimates.
out_rare$iNextEst## showing diversity estimates with rarefied and extrapolated.
write.csv(out_rare$DataInfo,"Diversity_DataInfo_Season.csv",row.names = F)
write.csv(out_rare$AsyEst,"Diversity_Values_Season.csv",row.names = F)
write.csv(out_rare$iNextEst,"Rarefaction & Estrapolation_Values_Season.csv",row.names = F)
ggiNEXT(out_rare)
# Sample-size-based R/E curves
ggiNEXT(out_rare, type=1, color.var="site") + 
  theme_bw(base_size = 18)+
  scale_shape_manual(values=c(19,19,19,19,19))+
  theme(legend.position="bottom", legend.title=element_blank())
# Sample completeness curves
ggiNEXT(out_rare, type=2, color.var="site",se=F) +
  ylim(c(0.9,1)) +
  theme_bw(base_size = 18)
# Coverage-based R/E curves
ggiNEXT(out_rare, type=3, color.var ="site") + 
  xlim(c(0.9,1)) +theme_bw(base_size = 18) 
n_cover98.5<-estimateD(op.l, datatype="incidence_raw", base="coverage",
                       level=0.985, conf=NULL)
write.csv(n_cover98.5,"sample coverage & diversity_Season.csv",row.names = F)

###Nestedness:#NODF
Data.nest<-Data.inc %>% group_by(EpiWeek,Season) %>% 
                          summarize_at(vars(alachua.sanguisuga:villosipennis),sum) %>% 
  mutate_at(vars(alachua.sanguisuga:villosipennis), list(~ ifelse(.<1, 0,1 ))) %>% 
  arrange(EpiWeek)
Matrix.nest<-as.matrix(Data.nest[c(50,1:49),-c(1:2)])
row.names(Matrix.nest)<-c(50,1:49)
set.seed(96)
NODF.out<-nestednodf(Matrix.nest)#NODF after Almeida-Neto et al 2008
null.nodf<-oecosimu(Matrix.nest, nestednodf, method="quasiswap",
                    nsimul=1000,alternative ="two.sided",parallel = 4)
library(lattice)
densityplot(permustats(null.nodf), as.table = TRUE, layout = c(1,3))
null.Nodf.den<-permustats(null.nodf)$permutations
colnames(null.Nodf.den)<-c("NODF.col","NODF.row","NODF")
write.csv(null.Nodf.den,"null_NODF.csv",row.names=F)

## Weekly occurrence and co-occurrence structure
#occurrence week-Culicoides matrix holding sp occurring more that 5% of the study period (~5 weeks out of 96)
occ.clean<-clean.dataset(Data.inc[,-c(1:6)], cutoff.min=0.05, cutoff.max=0.95)
dim(occ.clean); names(occ.clean)
#temporal correlation of 64 days( 8-9weeks ) in the abundance-composition data 
#(above: ##Temporal autocorrelation:autocorrelation threshold with multivariate Mantel correlogram)
occ.D1<-dist(occ.clean)
correlog.occ <- mantel.correlog(occ.D1, 
                                XY=Data.inc$Date.1,
                                nperm=999,n.class=95)# default=number of classes Sturge's rule
print(correlog.occ,p.adjust.method="holm")
plot(correlog.occ)
time_factor1<-as.factor(rep(1:11,each=9,length.out=dim(occ.clean)[1]))
#order sp according to decreasing occurrence: easy visualization
order.occ<-colSums(occ.clean); order(-order.occ)
occ.clean.ord<-occ.clean[,order(-order.occ)]
#pairwise Co-occurrence effects
test.glmm<-spaa(occ.clean, method="or.glmer",random.effect=time_factor1)
#cutoff for pairwise effect OR=3 Lane et al. 2014 is Ecological relevant than statical..
test.glmm$cut.pos<-ifelse(test.glmm$value>3,1,0)
test.glmm$cut.neg<-ifelse(test.glmm$value<(1/3),1,0)
test.glmm$ORcut.pos<-ifelse(test.glmm$value>3,test.glmm$value,0)
test.glmm$ORcut.neg<-ifelse(test.glmm$value<(1/3),test.glmm$value,0)
write.csv(test.glmm,"Co_Occ_Effect.csv",row.names = F)

#convert sp-sp effect in matrix to map in igraph, estimate modularity and roles
test.glmm[,1]<-as.character(test.glmm[,1])
test.glmm[,2]<-as.character(test.glmm[,2])
incidence.poS<-as.dist(make.wide.format(test.glmm[,c(1:2,4)]))
write.csv(sppairs::make.wide.format(test.glmm[,c(1:2,4)]),"coOcc_incidence_ORpos2.csv")
effect.pos<-as.dist(make.wide.format(test.glmm[,c(1:2,6)]))
inci.pos<-graph.adjacency(as.matrix(incidence.poS),weighted = T, mode="undirected")
eff.pos<-graph.adjacency(as.matrix(effect.pos),weighted = T, mode="undirected")
#Modularity
wc<-cluster_optimal(inci.pos)
modularity(wc)
membership(wc)
set.seed(125)
modules.bipartite<-computeModules(as.matrix(incidence.poS))
modules.bipartite@likelihood
null_swap_Co.occ<-permatswap(incidence.poS, method = "swap",
                             fixedmar="both", strata = NULL,
                             mtype = "prab", times = 999, burnin = 0, thin = 1)
null_swap_Co.occ.matrix<-null_swap_Co.occ$perm
null.modularity=unlist(sapply(null_swap_Co.occ$perm,computeModules,steps=1E8))
Modularity_nulls=unlist( sapply(null.modularity, function(x) x@likelihood))
plot(density(Modularity_nulls$x))
abline(v=modules.bipartite@likelihood, col="red", lwd=2)
praw <- sum(Modularity_nulls>modules.bipartite@likelihood) / length(Modularity_nulls)
ifelse(praw > 0.5, 1-praw, praw)# p.value=0.007

##mapping Occurene network in Circleplot: 
incidence.pos<-as.matrix(incidence.pos)
ibrary(naniar)
incidence.pos<-make.long.format(incidence.pos) %>% replace_with_na_all(condition = ~.x == 0.0) %>% 
  mutate(value=value+5)

incidence.pos<-as.data.frame(incidence.pos)
incidence.pos[,1]<-as.character(incidence.pos[,1])
incidence.pos[,2]<-as.character(incidence.pos[,2])
incidence.pos<-make.wide.format(incidence.pos)
incidence.pos<-as.matrix(incidence.pos)
incidence.pos<-as.dist(incidence.pos)
# Node parameters mutatation and sp labels editing
node.attr<-point.attr(incidence.pos)
node.attr$labels<-paste("C.",node.attr$labels,sep=" ")
node.attr$labels<-ifelse(node.attr$labels=="C. pallidicornus",
                         "C. pallidicornis",node.attr$labels)
node.attr$module<-ifelse(node.attr$labels %in% c("C. arboricola",
                                                 "C. crepuscularis",
                                                 "C. debilipalpis",
                                                 "C. haematopotus",
                                                 "C. hinmani",
                                                 "C. insignis",
                                                 "C. paraensis",
                                                 "C. stellifer",
                                                 "C. venustus"),1,2)
node.attr$col<-ifelse(node.attr$module==1,"tan2","chartreuse3")

node.attr$trans<-ifelse(node.attr$labels %in% c("C. pallidicornis",
                                                "C. biguttatus",
                                                "C. debilipalpis",
                                                "C. insignis",
                                                "C. stellifer",
                                                "C. venustus"),"#E41A1C","#666666")
#setting size in the labels
deg <- igraph::degree(inci.pos)
node.attr$degree<-deg
#order in the map by module
#node.attr<-node.attr[order(-node.attr$module),]
#because set the module order, but then within module alphabetical, 
#when an specific edge pattern distribution is pursueing
node.attr$cex<-sqrt(node.attr$degree*0.2)
#Fixing sp labels names
incidence.pos<-as.matrix(incidence.pos)
colnames(incidence.pos)<-rownames(incidence.pos)<-node.attr$labels
incidence.pos<-as.dist(incidence.pos)
#setting the order
order.r<-c("C. pallidicornis",
           "C. biguttatus",
           "C. scanloni",
           "C. spinosus",
           "C. kirbyi",
           "C. loisae",
           "C. chewaclae",
           "C. piliferus",
           "C. stellifer",
           "C. paraensis",
           "C. haematopotus",
           "C. debilipalpis",
           "C. hinmani",
           "C. crepuscularis",
           "C. arboricola",
           "C. insignis",
           "C. venustus",
           "C. torreyae",
           "C. bickleyi",
           "C. villosipennis")
node.attr<-node.attr[match(order.r,node.attr$labels),]
label.attr<-node.attr[,c(1,4)]
label.attr$font<-rep(4,20)
label.attr$col<-node.attr$trans
# The size of the pairwise effects were re-coded to highlight between modules species interactions
# For example, the OR for two species co-occuring in the same module was 0.9 
#meanwhile 2.5 for species co-occurring with different seasonal module filiation
circleplot(incidence.pos, style="pie", cluster=F, 
           plot.control=list(points=node.attr,
                             line.gradient=F,
                             point.labels=label.attr))
## Species roles
library(brainGraph)

wc<-cluster_optimal(inci.pos)
gateway<-gateway_coeff(inci.pos, wc$membership, centr = "degree")
c_value<-part_coeff(inci.pos, wc$membership)
z_value<-within_mod<-within_module_deg_z_score(inci.pos, wc$membership)

nombres<-data.frame(Index=as.integer(row.names(node.attr)),Species=node.attr$labels)
Species<-nombres[order(nombres$Index),"Species"]
roles<-data.frame(Species,Degree=deg,Gateway=gateway,C=c_value,Z=z_value,row.names =1:20)
write.csv(roles,"Co_Occ_roles.csv",row.names=F)

#################################################################################################
#################################################################################################
#2.6. Environmental thresholds in the temporal dynamic of the vector assemblage
#################################################################################################
#################################################################################################
###Multivarite regression tree (MRT) for predicting enviromental constrains in the vector incrimanated 
#data formating
Vectors.abund<-Abund.clean %>% mutate(EpiWeek=epiweek(Date.1)) %>% 
                               select(WeekNumber, EpiWeek, Date.1,
                                             stellifer, debilipalpis,
                                             venustus,
                                             pallidicornus, biguttatus)
joint.env.vect<-cbind(Enviro, Vectors.abund) %>% drop_na()
Vector.env<-joint.env.vect %>% select (stellifer:biguttatus)
#Cord tranformation:
Vect.cord<-decostand(Vector.env, "normalize")
#Environmental variables standarization
Env.mrt<-joint.env.vect %>% select (dismean15:T_Precip60) %>% 
                           mutate_all(scale)
##MVRT
#Two runs of the same model are different because the algorithm uses random numbers.
set.seed(1234)
par(mfrow=c(1,2))
Vect.mvpart<-mvpart(data.matrix(Vect.cord) ~ .,Env.mrt,
                    xv="pick", #xv="min" the tree with minimun CVRE is automatically chosen
                    xval=nrow(vect.cord.melt),xvmult=1000,
                    margin=0.08, cp=0,text.add=T,digits = 2,
                    pretty=T,bars=T,legend = T,big.pts = T) #4 groups
summary(Vect.mvpart)
printcp(Vect.mvpart)
Vect.mvpart.wrap<-MRT(Vect.mvpart, percent=10,species=colnames(Vect.cord))
summary(Vect.mvpart.wrap)

#Group composition-identity, composition
Vect.mvpart$where
group.mrt<-levels(as.factor(Vect.mvpart$where))

#indicator species on MRT
Vect.MRT.indval<-indval(Vect.cord,Vect.mvpart$where)
Pval.adj.indval<-p.adjust(Vect.MRT.indval$pval)
#what is the leaf with the greater indVal each significant species
vect.MRT.indval$maxcls[which(pval.adj.indval<=0.05)]
vect.MRT.indval$indcls[which(pval.adj.indval<=0.05)]
