# Supplementary material for: Tracking Community Timing: Pattern and Determinants of Seasonality in Culicoides (Diptera: Ceratopogonidae) in Northern Florida
Source: Viruses. 2020 Aug 25;12(9):931. doi: 10.3390/v12090931 (PMC7552033; doi:10.3390/v12090931)
Supplement: Supplementary file 1 [file viruses-12-00931-s001.zip › viruses-863910-for conversion-suppl/Culicoides_Week_MeanAbundance.csv]

WeekNumber	Date.1	alachua.sanguisuga	arboricola	baueri	beckae	bickleyi	biguttatus	chewaclae	crepuscularis	debilipalpis	furens	guttipennis	haematopotus	hinmani	insignis	juddi	kirbyi	loisae	nanus	ousairani	pallidicornus	paraensis	piliferus	pusillus	scanloni	spinosus	stellifer	torreyae	unknown	variipennis	venustus	villosipennis
0	7/1/2015	0	0	0	0	0	0	0	0	0.3	0	0	5.3	0	0	0	0	0	0	0	0	0	0	0	0	0	13	0	0	0	1.3	0
1	7/6/2015	0	0.5	0	0	0	0	0	0.3	2.4	0	0	20.7	0	0	0	0	0	0.2	0	0	0.7	0	0	0	0	30.9	0	0	0	1.1	0.2
2	7/13/2015	0	0.3	0	0	0	0	0	0.1	3.9	0	0	6	0	0	0	0	0	0	0	0	0.4	0	0	0	0	41.8	0	0	0	1.9	0
3	7/20/2015	0	0.4	0	0.1	0	0.1	0	0	3.7	0	0	24.7	0.1	0	0	0	0	0	0	0	0.3	0	0	0	0	132.5	0	0	0	3.5	0.1
4	7/27/2015	0	0.8	0.1	0.1	0	0	0	0	0.7	0	0	4.5	0	0	0	0	0	0	0	0	0.2	0	0	0	0	17	0	0	0	0.2	0
5	8/3/2015	0	0.2	0.1	0.1	0	0	0	0.2	2.9	0	0	3.1	0.5	0	0	0	0	0.1	0	0	0.4	0	0	0	0	19.2	0	0	0	0.7	0
6	8/10/2015	0	1.6	0	0	0	0	0	0	3.1	0	0	8.3	0	0	0	0	0	0	0	0	0.3	0	0	0	0	80	0	0	0	2	0.1
7	8/17/2015	0	1.7	0	0	0	0	0	0	2.6	0	0.1	3.3	0.1	0	0	0	0	0	0	0	0.3	0	0	0	0	21.6	0	0	0	1	0
8	8/24/2015	0	0.4	0	0	0	0	0	0	2	0	0	3.2	0	0	0	0	0	0	0	0	0.3	0	0	0	0	32.7	0	0	0	1.3	0
9	8/31/2015	0	0.3	0	0	0	0	0	0	0.9	0	0	64.2	0.4	0	0	0	0.1	0	0.1	0	0.1	0	0	0	0	128.7	0	0	0	2.4	0
10	9/7/2015	0	0.6	0	0	0	0	0	0	0.7	0	0	15.7	0.3	0	0	0	0.1	0.1	0	0	0.1	0	0	0	0	274.2	0	0	0	1.5	0
11	9/14/2015	0	1.7	0	0	0	0	0	0	3.7	0	0	9	0	0	0	0	0	0	0	0	0	0	0	0	0	323.3	0	0	0	2.3	0
12	9/21/2015	0	0.5	0	0	0	0	0	0	0.7	0	0	2.4	0	0	0	0	0	0	0	0	0	0	0	0	0	28	0	0	0	0.7	0
13	9/28/2015	0	0.4	0	0	0	0	0	0	1.1	0	0	26.3	0	0	0	0	0	0	0	0	0.1	0	0	0	0.1	184.6	0	0	0	2.1	0
14	10/7/2015	0	0	0	0	0	0	0	0.1	0.2	0	0	35.8	0	0	0	0	0	0	0	0	0.2	0	0	0	0	29.9	0	0	0	1.5	0
15	10/12/2015	0	0.2	0	0	0	0	0	0	0.1	0	0	11.1	0	2	0	0	0	0	0	0	0	0.3	0	0	0.1	174.7	0	0	0	9.1	0.1
16	10/19/2015	0	0	0	0	0	0	0	0	0	0	0	1.8	0	0	0	0	0	0	0	0	0	0.2	0	0	0	7.2	0	0	0	3.3	0
17	10/26/2015	0	0	0	0	0	0	0	0	0	0	0	2.1	0	0	0	0	0	0	0	0	0	0	0	0	0	8.8	0	0	0	2.8	0
18	11/4/2015	0	0	0	0	0	0	0	0	0	0	0	13.2	0	0.6	0	0	0	0	0	0	0	0.1	0	0	0	10.5	0	0	0	5.3	0
19	11/9/2015	0	0	0	0	0	0	0	0	0	0	0	0	0	0	0	0	0	0	0	0	0	0	0	0	0	0	0	0	0	0.1	0
20	11/16/2015	0	0	0	0	0	0	0	0	0	0	0	0.4	0	0	0	0	0	0	0	0	0	0	0	0	0	1.3	0	0	0	0.6	0
22	11/30/2015	0	0	0	0	0	0	0	0	0	0	0	0	0	0.1	0	0	0	0	0	0	0	0	0	0	0	0.5	0	0	0	0.1	0
23	12/8/2015	0	0	0	0	0	0	0	0	0	0	0	0	0	0	0	0	0	0	0	0	0	0	0	0	0	0	0	0	0	0.1	0
24	12/15/2015	0	0	0	0	0	0	0	0	0	0	0	0.3	0	0	0	0	0	0	0	0	0	0	0	0	0	0	0	0	0	0.1	0
25	12/22/2015	0	0	0	0	0	0	0	0	0	0	0	0	0	0	0	0	0	0	0	0	0	0	0	0	0	0	0	0	0	0.2	0
27	1/4/2016	0	0	0	0	0	0	0	0	0	0	0	0	0	0	0	0	0	0	0	0	0	0	0	0	0	0	0	0	0	0	0
28	1/11/2016	0	0	0	0	0	0	0	0	0	0	0	0	0	0	0	0	0	0	0	0	0	0	0	0	0	0	0	0	0	0	0
29	1/18/2016	0	0	0	0	0	0	0	0	0	0	0	0	0	0	0	0	0	0	0	0	0	0	0	0	0	0	0	0	0	0	0
30	1/25/2016	0	0	0	0	0	0	0	0	0	0	0	0	0	0	0	0	0	0	0	0	0	0	0	0	0	0	0	0	0	0	0
31	2/1/2016	0	0	0	0	0.2	0	0	0	0	0	0	0	0	0	0	0	0	0	0	0	0	0	0	0	0	0	0	0	0	0.5	0
32	2/8/2016	0	0	0	0	0	0	0	0	0	0	0	0	0	0	0	0	0	0	0	0	0	0	0	0	0	0	0	0	0	0	0
33	2/15/2016	0	0	0	0	0.1	0	0	0	0	0	0	0	0	0	0	0	0	0	0	0.1	0	0	0	0	0	0	0	0	0	0	0
34	2/22/2016	0	0	0	0	0.5	0	0	0	0	0	0	0	0	0	0	0	0	0	0	0.2	0	0	0	0	0	0	0	0	0	0	0
35	3/1/2016	0	0	0	0	0.2	0	0	0	0	0	0	0	0	0	0	0	0	0	0	8.4	0	0	0	0	0	0	0	0	0	0	0
36	3/7/2016	0	0	0	0	0.2	0	0	0	0	0	0	0.1	0	0	0	0	0	0	0	3.1	0	0	0	0	0	0	0	0	0	2.7	0
37	3/15/2016	0	0	0	0	0	0	0	0	0	0	0	0.1	0	0	0	0	0	0	0	70.7	0	0	0	0	0.1	0.2	0	0	0	0.6	0
38	3/23/2016	0	0	0	0	0	0	0	0	0	0	0	0	0	0	0	0	0	0	0	24	0	0	0	0	1	0.3	0	0	0	0.4	0
39	3/28/2016	0	0	0	0	0	0	0	0	0	0	0	0	0	0	0	0	0	0	0	1.9	0	0	0	0	0	0.1	0	0	0	0.2	0
40	4/4/2016	0	0	0	0	0.1	0.6	0	0	0	0	0	0	0	0	0	0	0	0	0	0.4	0	0	0	0	0.5	0.8	0	0	0	0.3	0
41	4/11/2016	0	0.2	0	0	0.8	9.7	0	0.1	0	0	0	1.7	0	0	0	0	0	0	0	2.5	0	0	0	0.1	2.2	1.8	0	0	0.7	0.9	0
42	4/19/2016	0	0	0	0	0	30.2	0	0	0	0	0	0.3	0	0	0	0	0	0	0	11	0	0	0	0.2	2.5	5.4	0	0	0.1	1.9	0
43	4/25/2016	0	0	0	0	0.6	41.7	0	0.2	0.1	0.1	0	27	0	0	0	0	0	0	0.1	2.7	0	0	0	0	1.2	22.4	0	0	0	1.1	0
44	5/2/2016	0.2	0.1	0.1	0	0.1	54	0	0	0.1	0	0	12.1	0	0	0	0.2	0	0	0	8.2	0	0	0	0.8	2.1	159	0	0	0	9.4	0.6
45	5/9/2016	0	0.1	0	0	0	18.3	0	0	0	0	0	11.4	0	0	0	0.2	0.1	0	0	1	0	0.8	0	0.7	0.8	111	0	0	0	4	0
46	5/16/2016	0	0	0	0	0.4	5.3	0	0	0	0	0	3.8	0	0	0	0.4	0	0	0	0.4	0	0.1	0	0	0.3	80.5	0	0	0	5.4	0
47	5/23/2016	0	0	0	0	0.4	2.3	0	0	0	0	0	50.2	0	0	0	0	0	0	0	0.2	0	0.2	0	0	0.4	38.8	0	0	0	2.1	0
48	5/31/2016	0	0	0	0	0	0.5	0	0	0.2	0	0	3.5	0	0.1	0	0	0.1	0	0	0	0	0	0	0	0.1	28.3	0	0	0	7.1	0
49	6/7/2016	0	0	0	0	0	0	0	0	0.1	0	0	8.2	0	0	0	0	0	0	0	0	0	0	0	0	0	46.8	0	0	0	1.5	0
50	6/13/2016	0	0	0	0	0	0	0	0	0.1	0	0	0.9	0.1	0	0	0	0.1	0	0	0	0	0	0	0	0	13.6	0	0	0	1.3	0
51	6/20/2016	0	0.1	0	0	0	0	0	0	0.1	0	0	7.3	0	0	0	0	0	0	0	0	0	0	0	0	0	17.1	0	0.1	0	2.7	0
52	6/27/2016	0	0.2	0	0	0	0	0	0	0.7	0	0	11.1	0	0	0	0	0	0	0	0	0	0	0	0	0	97.8	0	0	0	7.2	0
53	7/4/2016	0	0	0	0	0	0	0	0	0	0	0	17.2	0	0	0	0	0	0	0	0	0	0	0	0	0	51.6	0	0	0	6	0
54	7/11/2016	0	0	0	0	0	0	0	0	0.2	0	0	0.3	0	0	0	0	0	0	0	0	0	0	0	0	0	3.7	0	0	0	1.9	0
55	7/18/2016	0	0	0	0	0	0	0	0	0	0	0	1	0.1	0	0	0	0	0	0	0	0	0	0	0	0	2.5	0	0	0	0.1	0
56	7/25/2016	0	0	0	0	0	0	0	0	0	0	0	1.4	0	0	0	0	0	0	0	0	0	0	0	0	0	13.4	0	0	0	1.8	0
57	8/1/2016	0	0.1	0	0	0	0	0	0	0.1	0	0	1.3	0	0	0	0	0	0	0	0	0	0	0	0	0	8.6	0	0	0	0.8	0
58	8/8/2016	0	0	0	0	0	0	0	0	0.7	0	0	0.2	0.1	0	0	0	0	0	0	0	0	0	0	0	0	15.3	0	0	0	5.3	0
59	8/15/2016	0	0	0.1	0	0	0	0	0	0.5	0	0	0.8	0.1	0	0	0	0	0	0	0	0	0	0	0	0	6.7	0	0	0	0.7	0
60	8/22/2016	0	0.1	0	0	0	0	0	0	0.2	0	0	2.6	0	0	0	0	0	0	0	0	0	0	0	0	0	27.8	0	0	0	2.7	0
61	8/29/2016	0	0	0	0	0	0	0	0	0.3	0	0	27.9	0.1	0	0	0	0	0	0	0	0	0	0	0	0.1	85.6	0	0	0	6.7	0
62	9/5/2016	0	0	0	0	0	0	0	0	0.1	0	0	0.6	0	0	0	0	0	0	0	0	0	0	0	0	0	40.1	0.1	0	0	0.7	0
63	9/12/2016	0	0.5	0	0	0	0	0	0	0.2	0	0	1	0	0	0	0	0	0	0	0	0	0	0	0	0	88.7	0	0	0	2.1	0
64	9/19/2016	0	0	0	0	0	0	0	0	0	0	0	16.3	0	0	0	0	0	0	0	0	0	0	0	0	0	54.1	0	0	0	1.6	0
65	9/26/2016	0	0	0	0	0	0	0	0	0.1	0	0	6.5	0	0.2	0	0	0	0	0	0	0	0	0	0	0	42.9	0	0	0	4.7	0
66	10/3/2016	0	0	0	0	0	0	0	0	0	0	0	8	0	0.1	0	0	0	0	0	0	0	0	0	0	0.2	40.7	0	0	0	1.9	0
67	10/12/2016	0	0	0	0	0	0	0	0	0	0	0	0.3	0	0.2	0	0	0	0	0	0	0	0	0	0	0	16.9	0	0	0	2.6	0
68	10/19/2016	0	0	0	0	0	0	0	0	0	0	0	22.7	0	0.7	0	0	0	0	0	0	0	0	0	0	0.1	15.6	0	0	0	3.4	0
69	10/26/2016	0	0	0	0	0	0	0	0	0	0	0	8.9	0	0	0	0	0	0	0	0	0	0	0	0	0.1	9	0	0	0	6.1	0
70	10/31/2016	0	0	0	0	0	0	0	0	0	0	0	11.6	0	0	0	0	0	0	0	0	0	0.2	0	0	0	2.2	0	0.1	0	2.8	0
71	11/8/2016	0	0	0	0	0	0	0	0	0	0	0	0.2	0	0	0	0	0	0	0	0	0	0	0	0	0	0.4	0	0	0	0.5	0
72	11/14/2016	0	0	0	0	0	0	0	0.1	0	0	0	0.3	0	0	0	0	0	0	0	0	0	0	0	0	0	0.1	0	0	0	0.7	0
73	11/21/2016	0	0	0	0	0	0	0	0	0	0	0	0	0	0	0	0	0	0	0	0	0	0.2	0	0	0	0	0	0	0	0.4	0
74	11/29/2016	0	0	0	0	0	0	0	0.1	0	0	0	11	0	1.6	0	0	0	0	0	0	0	0.1	0	0	0	3.3	0	0	0	2.5	0
75	12/5/2016	0.2	0	0	0	0	0	0	0	0	0	0	0.1	0	0.9	0	0	0	0	0	0	0	0	0.1	0	0	1	0	0	0	1.4	0
76	12/14/2016	0	0	0	0	0	0	0	0.1	0	0	0	0.3	0	0.1	0	0	0	0	0	0	0	0	0	0	0	0.2	0	0	0	0.1	0
79	1/2/2017	0	0	0	0	0	0	0	0	0	0	0	0.2	0	0.1	0	0	0	0	0	0	0	0	0	0	0	0.1	0	0	0	0.2	0
80	1/11/2017	0	0	0	0	0	0	0	0	0	0	0	0	0	0	0	0	0	0	0	0	0	0	0	0	0	0	0	0	0	0.3	0
81	1/15/2017	0	0	0	0	0	0	0	0	0	0	0	0	0	0.3	0	0	0	0	0	0	0	0	0	0	0	0	0	0	0	0.2	0
82	1/24/2017	0	0	0	0	0	0	0	0	0	0	0	0	0	0.1	0	0	0	0	0	0	0	0	0	0	0	0	0	0	0	0.2	0
83	1/30/2017	0	0	0	0	0	0	0	0	0	0	0	0	0	0	0	0	0	0	0	0.1	0	0	0	0	0	0	0	0	0	0	0
84	2/6/2017	0	0	0	0	0	0	0	0	0	0	0	0	0	0	0	0	0	0	0	0	0	0	0	0	0	0	0	0	0	0	0
85	2/13/2017	0	0	0	0	0.5	0	0	0	0	0	0	0.1	0	0	0	0	0	0	0	0.1	0	0	0	0	0	0	0	0	0	0.6	0
86	2/21/2017	0.1	0	0	0	1	0	0	0.2	0	0	0	0	0	0	0	0	0	0	0	3.4	0	0	0	0.1	0	0	0	0	0	3.9	0
87	2/27/2017	0	0	0	0	1.1	0	0	0.2	0	0	0	0.8	0	0	0	0	0.1	0	0	6.2	0	0	0	0	0.1	0	0	0	0	3	0
88	3/6/2017	0	0	0	0	0.2	0	0	0.1	0	0	0	0.2	0	0	0	0	0	0	0	5.1	0	0	0	0	0	0	0	0	0	1.4	0
89	3/13/2017	0	0	0	0	0	0	0	0	0	0	0	0	0	0	0	0	0	0	0	0	0	0	0	0	0	0	0	0	0	0.3	0
90	3/21/2017	0.1	0.4	0	0	5.1	9.4	0	0	0	0	0	5.8	0	0	0	0	0	0	0	35.2	0	0	0	0	10.6	1.7	0	0	0	6.7	0
91	3/26/2017	0	0	0	0	0.5	16.6	0	0	0	0	0	3.7	0	0.2	0	0	0	0	0	36.7	0	0	0	0	2.4	4.3	0	0	0	5	0
92	4/5/2017	0	0	0	0	1.9	14.3	0	0	0	0	0	5.8	0	0	0	0	0.2	0	0	12.1	0	0	0	0.2	2.7	5.9	0	0	0	1.2	0
93	4/10/2017	0	0.1	0	0	0.1	12.1	0	0.1	0	0	0	10.4	0	0	0	0	0	0	0	56.6	0	0	0	0	1.5	9.8	0	0	0	2.8	0
94	4/18/2017	0	0.2	0	0	0.4	33.2	0.2	0	0.1	0.1	0.1	29.5	0	0	0	0	0	0	0	134.5	0	0.2	0	0.9	4	24.7	0	0	0	6.6	0
95	4/25/2017	0.1	0.1	0	0	0.3	46.4	0.1	0.1	0.3	0	0	26.6	0	0	0	0.3	0.1	0	0.1	111	0.2	0.6	0	2.2	4.2	59.5	0	0	0	9.3	0
96	5/3/2017	0	0	0	0	0	27.7	0.4	0.1	0	0.4	0	5	0	0	0	1.9	0.2	0	0	18.6	0	3.7	0	0.7	2.4	88.5	0	0	0	11.5	0
97	5/8/2017	0	0	0.4	0	0	4.3	0.1	0	0	0	0	9.6	0	0	0	0.5	0	0	0	13.5	0	0.3	0	0.2	1.9	75.8	0	0	0	3.1	0
98	5/15/2017	0	0.1	0.1	0	0	5.9	1	0	0.1	0.1	0	46.6	0	0	0	0.6	0.2	0	0	23.1	0.1	6.5	0	0.7	0.5	108	0.4	0	0	5.6	0
99	5/23/2017	0	0.1	0	0	0.4	2.3	0	0.1	0.4	0	0	5.7	0	0	0	0	0	0	0	0.8	0.1	0	0	0	0	16.7	0.2	0	0	2.5	0
100	5/29/2017	0	0.6	0	0	0.2	0.7	0	0	0.3	0	0	3.8	0	0	0	0	0	0.1	0	1.1	0	0	0	0	0.1	33.5	0.1	0	0	0.6	0.2
101	6/5/2017	0	0.1	0	0	0.1	0	0	0	0	0	0	3.3	0	0	0	0	0	0	0	0.1	0	0	0	0	0	9.4	0.2	0	0	1	0.1
102	6/12/2017	0	0.1	0	0	0	0	0	0	0	0	0.1	5.3	0	0	0	0	0	0	0	0.1	0	0	0	0	0.1	7.8	0	0	0	0.6	0
103	6/19/2017	0	0.3	0	0	0	0.4	0	0	0.2	0	0.2	1.5	0	0	0	0	0.1	0	0	0	0.1	0	0	0	0	40.4	0	0	0	1.5	0
104	6/26/2017	0	0	0	0	0	0	0	0	0.2	0	0	0.7	0	0.1	0	0	0	0	0	0	0	0	0	0	0	7	0	0	0	0.9	0
