# Supplementary material for: Tracking Community Timing: Pattern and Determinants of Seasonality in Culicoides (Diptera: Ceratopogonidae) in Northern Florida
Source: Viruses. 2020 Aug 25;12(9):931. doi: 10.3390/v12090931 (PMC7552033; doi:10.3390/v12090931)
Supplement: Supplementary file 1 [file viruses-12-00931-s001.zip › viruses-863910-for conversion-suppl/Culicoides_Week_TotalAbundance.csv]

WeekNumber	Date.1	Season	Year	sum.sp	alachua.sanguisuga	arboricola	baueri	beckae	bickleyi	biguttatus	chewaclae	crepuscularis	debilipalpis	furens	guttipennis	haematopotus	hinmani	insignis	kirbyi	loisae	nanus	ousairani	pallidicornus	paraensis	piliferus	pusillus	scanloni	spinosus	stellifer	torreyae	variipennis	venustus	villosipennis	EpiWeek
0	2015-07-01	Summer	2015	199	0	0	0	0	0	0	0	0	3	0	0	53	0	0	0	0	0	0	0	0	0	0	0	0	130	0	0	13	0	26
1	2015-07-06	Summer	2015	570	0	5	0	0	0	0	0	3	24	0	0	207	0	0	0	0	2	0	0	7	0	0	0	0	309	0	0	11	2	27
2	2015-07-13	Summer	2015	544	0	3	0	0	0	0	0	1	39	0	0	60	0	0	0	0	0	0	0	4	0	0	0	0	418	0	0	19	0	28
3	2015-07-20	Summer	2015	1655	0	4	0	1	0	1	0	0	37	0	0	247	1	0	0	0	0	0	0	3	0	0	0	0	1325	0	0	35	1	29
4	2015-07-27	Summer	2015	236	0	8	1	1	0	0	0	0	7	0	0	45	0	0	0	0	0	0	0	2	0	0	0	0	170	0	0	2	0	30
5	2015-08-03	Summer	2015	275	0	2	1	1	0	0	0	2	29	0	0	31	5	0	0	0	1	0	0	4	0	0	0	0	192	0	0	7	0	31
6	2015-08-10	Summer	2015	954	0	16	0	0	0	0	0	0	31	0	0	83	0	0	0	0	0	0	0	3	0	0	0	0	800	0	0	20	1	32
7	2015-08-17	Summer	2015	307	0	17	0	0	0	0	0	0	26	0	1	33	1	0	0	0	0	0	0	3	0	0	0	0	216	0	0	10	0	33
8	2015-08-24	Summer	2015	399	0	4	0	0	0	0	0	0	20	0	0	32	0	0	0	0	0	0	0	3	0	0	0	0	327	0	0	13	0	34
9	2015-08-31	Summer	2015	1972	0	3	0	0	0	0	0	0	9	0	0	642	4	0	0	1	0	1	0	1	0	0	0	0	1287	0	0	24	0	35
10	2015-09-07	Summer	2015	2933	0	6	0	0	0	0	0	0	7	0	0	157	3	0	0	1	1	0	0	1	0	0	0	0	2742	0	0	15	0	36
11	2015-09-14	Summer	2015	3400	0	17	0	0	0	0	0	0	37	0	0	90	0	0	0	0	0	0	0	0	0	0	0	0	3233	0	0	23	0	37
12	2015-09-21	Fall	2015	323	0	5	0	0	0	0	0	0	7	0	0	24	0	0	0	0	0	0	0	0	0	0	0	0	280	0	0	7	0	38
13	2015-09-28	Fall	2015	2147	0	4	0	0	0	0	0	0	11	0	0	263	0	0	0	0	0	0	0	1	0	0	0	1	1846	0	0	21	0	39
14	2015-10-07	Fall	2015	677	0	0	0	0	0	0	0	1	2	0	0	358	0	0	0	0	0	0	0	2	0	0	0	0	299	0	0	15	0	40
15	2015-10-12	Fall	2015	1977	0	2	0	0	0	0	0	0	1	0	0	111	0	20	0	0	0	0	0	0	3	0	0	1	1747	0	0	91	1	41
16	2015-10-19	Fall	2015	125	0	0	0	0	0	0	0	0	0	0	0	18	0	0	0	0	0	0	0	0	2	0	0	0	72	0	0	33	0	42
17	2015-10-26	Fall	2015	137	0	0	0	0	0	0	0	0	0	0	0	21	0	0	0	0	0	0	0	0	0	0	0	0	88	0	0	28	0	43
18	2015-11-04	Fall	2015	297	0	0	0	0	0	0	0	0	0	0	0	132	0	6	0	0	0	0	0	0	1	0	0	0	105	0	0	53	0	44
19	2015-11-09	Fall	2015	1	0	0	0	0	0	0	0	0	0	0	0	0	0	0	0	0	0	0	0	0	0	0	0	0	0	0	0	1	0	45
20	2015-11-16	Fall	2015	23	0	0	0	0	0	0	0	0	0	0	0	4	0	0	0	0	0	0	0	0	0	0	0	0	13	0	0	6	0	46
22	2015-11-30	Fall	2015	7	0	0	0	0	0	0	0	0	0	0	0	0	0	1	0	0	0	0	0	0	0	0	0	0	5	0	0	1	0	48
23	2015-12-08	Fall	2015	1	0	0	0	0	0	0	0	0	0	0	0	0	0	0	0	0	0	0	0	0	0	0	0	0	0	0	0	1	0	49
24	2015-12-15	Fall	2015	4	0	0	0	0	0	0	0	0	0	0	0	3	0	0	0	0	0	0	0	0	0	0	0	0	0	0	0	1	0	50
25	2015-12-22	Winter	2015	2	0	0	0	0	0	0	0	0	0	0	0	0	0	0	0	0	0	0	0	0	0	0	0	0	0	0	0	2	0	51
27	2016-01-04	Winter	2016	0	0	0	0	0	0	0	0	0	0	0	0	0	0	0	0	0	0	0	0	0	0	0	0	0	0	0	0	0	0	1
28	2016-01-11	Winter	2016	0	0	0	0	0	0	0	0	0	0	0	0	0	0	0	0	0	0	0	0	0	0	0	0	0	0	0	0	0	0	2
29	2016-01-18	Winter	2016	0	0	0	0	0	0	0	0	0	0	0	0	0	0	0	0	0	0	0	0	0	0	0	0	0	0	0	0	0	0	3
30	2016-01-25	Winter	2016	0	0	0	0	0	0	0	0	0	0	0	0	0	0	0	0	0	0	0	0	0	0	0	0	0	0	0	0	0	0	4
31	2016-02-01	Winter	2016	7	0	0	0	0	2	0	0	0	0	0	0	0	0	0	0	0	0	0	0	0	0	0	0	0	0	0	0	5	0	5
32	2016-02-08	Winter	2016	0	0	0	0	0	0	0	0	0	0	0	0	0	0	0	0	0	0	0	0	0	0	0	0	0	0	0	0	0	0	6
33	2016-02-15	Winter	2016	2	0	0	0	0	1	0	0	0	0	0	0	0	0	0	0	0	0	0	1	0	0	0	0	0	0	0	0	0	0	7
34	2016-02-22	Winter	2016	7	0	0	0	0	5	0	0	0	0	0	0	0	0	0	0	0	0	0	2	0	0	0	0	0	0	0	0	0	0	8
35	2016-03-01	Winter	2016	86	0	0	0	0	2	0	0	0	0	0	0	0	0	0	0	0	0	0	84	0	0	0	0	0	0	0	0	0	0	9
36	2016-03-07	Winter	2016	61	0	0	0	0	2	0	0	0	0	0	0	1	0	0	0	0	0	0	31	0	0	0	0	0	0	0	0	27	0	10
37	2016-03-15	Winter	2016	717	0	0	0	0	0	0	0	0	0	0	0	1	0	0	0	0	0	0	707	0	0	0	0	1	2	0	0	6	0	11
38	2016-03-23	Spring	2016	257	0	0	0	0	0	0	0	0	0	0	0	0	0	0	0	0	0	0	240	0	0	0	0	10	3	0	0	4	0	12
39	2016-03-28	Spring	2016	22	0	0	0	0	0	0	0	0	0	0	0	0	0	0	0	0	0	0	19	0	0	0	0	0	1	0	0	2	0	13
40	2016-04-04	Spring	2016	27	0	0	0	0	1	6	0	0	0	0	0	0	0	0	0	0	0	0	4	0	0	0	0	5	8	0	0	3	0	14
41	2016-04-11	Spring	2016	207	0	2	0	0	8	97	0	1	0	0	0	17	0	0	0	0	0	0	25	0	0	0	1	22	18	0	7	9	0	15
42	2016-04-19	Spring	2016	516	0	0	0	0	0	302	0	0	0	0	0	3	0	0	0	0	0	0	110	0	0	0	2	25	54	0	1	19	0	16
43	2016-04-25	Spring	2016	972	0	0	0	0	6	417	0	2	1	1	0	270	0	0	0	0	0	1	27	0	0	0	0	12	224	0	0	11	0	17
44	2016-05-02	Spring	2016	2470	2	1	1	0	1	540	0	0	1	0	0	121	0	0	2	0	0	0	82	0	0	0	8	21	1590	0	0	94	6	18
45	2016-05-09	Spring	2016	1482	0	1	0	0	0	183	0	0	0	0	0	114	0	0	2	1	0	0	10	0	8	0	7	8	1110	0	0	40	0	19
46	2016-05-16	Spring	2016	966	0	0	0	0	4	53	0	0	0	0	0	38	0	0	4	0	0	0	4	0	1	0	0	3	805	0	0	54	0	20
47	2016-05-23	Spring	2016	946	0	0	0	0	4	23	0	0	0	0	0	502	0	0	0	0	0	0	2	0	2	0	0	4	388	0	0	21	0	21
48	2016-05-31	Spring	2016	399	0	0	0	0	0	5	0	0	2	0	0	35	0	1	0	1	0	0	0	0	0	0	0	1	283	0	0	71	0	22
49	2016-06-07	Spring	2016	566	0	0	0	0	0	0	0	0	1	0	0	82	0	0	0	0	0	0	0	0	0	0	0	0	468	0	0	15	0	23
50	2016-06-13	Spring	2016	161	0	0	0	0	0	0	0	0	1	0	0	9	1	0	0	1	0	0	0	0	0	0	0	0	136	0	0	13	0	24
51	2016-06-20	Summer	2016	274	0	1	0	0	0	0	0	0	1	0	0	73	0	0	0	0	0	0	0	0	0	0	0	0	171	0	0	27	0	25
52	2016-06-27	Summer	2016	1170	0	2	0	0	0	0	0	0	7	0	0	111	0	0	0	0	0	0	0	0	0	0	0	0	978	0	0	72	0	26
53	2016-07-04	Summer	2016	748	0	0	0	0	0	0	0	0	0	0	0	172	0	0	0	0	0	0	0	0	0	0	0	0	516	0	0	60	0	27
54	2016-07-11	Summer	2016	61	0	0	0	0	0	0	0	0	2	0	0	3	0	0	0	0	0	0	0	0	0	0	0	0	37	0	0	19	0	28
55	2016-07-18	Summer	2016	37	0	0	0	0	0	0	0	0	0	0	0	10	1	0	0	0	0	0	0	0	0	0	0	0	25	0	0	1	0	29
56	2016-07-25	Summer	2016	166	0	0	0	0	0	0	0	0	0	0	0	14	0	0	0	0	0	0	0	0	0	0	0	0	134	0	0	18	0	30
57	2016-08-01	Summer	2016	109	0	1	0	0	0	0	0	0	1	0	0	13	0	0	0	0	0	0	0	0	0	0	0	0	86	0	0	8	0	31
58	2016-08-08	Summer	2016	216	0	0	0	0	0	0	0	0	7	0	0	2	1	0	0	0	0	0	0	0	0	0	0	0	153	0	0	53	0	32
59	2016-08-15	Summer	2016	89	0	0	1	0	0	0	0	0	5	0	0	8	1	0	0	0	0	0	0	0	0	0	0	0	67	0	0	7	0	33
60	2016-08-22	Summer	2016	334	0	1	0	0	0	0	0	0	2	0	0	26	0	0	0	0	0	0	0	0	0	0	0	0	278	0	0	27	0	34
61	2016-08-29	Summer	2016	1207	0	0	0	0	0	0	0	0	3	0	0	279	1	0	0	0	0	0	0	0	0	0	0	1	856	0	0	67	0	35
62	2016-09-05	Summer	2016	416	0	0	0	0	0	0	0	0	1	0	0	6	0	0	0	0	0	0	0	0	0	0	0	0	401	1	0	7	0	36
63	2016-09-12	Summer	2016	925	0	5	0	0	0	0	0	0	2	0	0	10	0	0	0	0	0	0	0	0	0	0	0	0	887	0	0	21	0	37
64	2016-09-19	Fall	2016	720	0	0	0	0	0	0	0	0	0	0	0	163	0	0	0	0	0	0	0	0	0	0	0	0	541	0	0	16	0	38
65	2016-09-26	Fall	2016	544	0	0	0	0	0	0	0	0	1	0	0	65	0	2	0	0	0	0	0	0	0	0	0	0	429	0	0	47	0	39
66	2016-10-03	Fall	2016	509	0	0	0	0	0	0	0	0	0	0	0	80	0	1	0	0	0	0	0	0	0	0	0	2	407	0	0	19	0	40
67	2016-10-12	Fall	2016	200	0	0	0	0	0	0	0	0	0	0	0	3	0	2	0	0	0	0	0	0	0	0	0	0	169	0	0	26	0	41
68	2016-10-19	Fall	2016	425	0	0	0	0	0	0	0	0	0	0	0	227	0	7	0	0	0	0	0	0	0	0	0	1	156	0	0	34	0	42
69	2016-10-26	Fall	2016	241	0	0	0	0	0	0	0	0	0	0	0	89	0	0	0	0	0	0	0	0	0	0	0	1	90	0	0	61	0	43
70	2016-10-31	Fall	2016	169	0	0	0	0	0	0	0	0	0	0	0	116	0	0	0	0	0	0	0	0	2	0	0	0	22	0	0	28	0	44
71	2016-11-08	Fall	2016	11	0	0	0	0	0	0	0	0	0	0	0	2	0	0	0	0	0	0	0	0	0	0	0	0	4	0	0	5	0	45
72	2016-11-14	Fall	2016	12	0	0	0	0	0	0	0	1	0	0	0	3	0	0	0	0	0	0	0	0	0	0	0	0	1	0	0	7	0	46
73	2016-11-21	Fall	2016	6	0	0	0	0	0	0	0	0	0	0	0	0	0	0	0	0	0	0	0	0	2	0	0	0	0	0	0	4	0	47
74	2016-11-29	Fall	2016	186	0	0	0	0	0	0	0	1	0	0	0	110	0	16	0	0	0	0	0	0	1	0	0	0	33	0	0	25	0	48
75	2016-12-05	Fall	2016	37	2	0	0	0	0	0	0	0	0	0	0	1	0	9	0	0	0	0	0	0	0	1	0	0	10	0	0	14	0	49
76	2016-12-14	Fall	2016	8	0	0	0	0	0	0	0	1	0	0	0	3	0	1	0	0	0	0	0	0	0	0	0	0	2	0	0	1	0	50
79	2017-01-02	Winter	2017	6	0	0	0	0	0	0	0	0	0	0	0	2	0	1	0	0	0	0	0	0	0	0	0	0	1	0	0	2	0	1
80	2017-01-11	Winter	2017	3	0	0	0	0	0	0	0	0	0	0	0	0	0	0	0	0	0	0	0	0	0	0	0	0	0	0	0	3	0	2
81	2017-01-15	Winter	2017	5	0	0	0	0	0	0	0	0	0	0	0	0	0	3	0	0	0	0	0	0	0	0	0	0	0	0	0	2	0	3
82	2017-01-24	Winter	2017	3	0	0	0	0	0	0	0	0	0	0	0	0	0	1	0	0	0	0	0	0	0	0	0	0	0	0	0	2	0	4
83	2017-01-30	Winter	2017	1	0	0	0	0	0	0	0	0	0	0	0	0	0	0	0	0	0	0	1	0	0	0	0	0	0	0	0	0	0	5
84	2017-02-06	Winter	2017	0	0	0	0	0	0	0	0	0	0	0	0	0	0	0	0	0	0	0	0	0	0	0	0	0	0	0	0	0	0	6
85	2017-02-13	Winter	2017	13	0	0	0	0	5	0	0	0	0	0	0	1	0	0	0	0	0	0	1	0	0	0	0	0	0	0	0	6	0	7
86	2017-02-21	Winter	2017	87	1	0	0	0	10	0	0	2	0	0	0	0	0	0	0	0	0	0	34	0	0	0	1	0	0	0	0	39	0	8
87	2017-02-27	Winter	2017	115	0	0	0	0	11	0	0	2	0	0	0	8	0	0	0	1	0	0	62	0	0	0	0	1	0	0	0	30	0	9
88	2017-03-06	Winter	2017	70	0	0	0	0	2	0	0	1	0	0	0	2	0	0	0	0	0	0	51	0	0	0	0	0	0	0	0	14	0	10
89	2017-03-13	Winter	2017	3	0	0	0	0	0	0	0	0	0	0	0	0	0	0	0	0	0	0	0	0	0	0	0	0	0	0	0	3	0	11
90	2017-03-21	Spring	2017	750	1	4	0	0	51	94	0	0	0	0	0	58	0	0	0	0	0	0	352	0	0	0	0	106	17	0	0	67	0	12
91	2017-03-26	Spring	2017	694	0	0	0	0	5	166	0	0	0	0	0	37	0	2	0	0	0	0	367	0	0	0	0	24	43	0	0	50	0	13
92	2017-04-05	Spring	2017	443	0	0	0	0	19	143	0	0	0	0	0	58	0	0	0	2	0	0	121	0	0	0	2	27	59	0	0	12	0	14
93	2017-04-10	Spring	2017	935	0	1	0	0	1	121	0	1	0	0	0	104	0	0	0	0	0	0	566	0	0	0	0	15	98	0	0	28	0	15
94	2017-04-18	Spring	2017	2347	0	2	0	0	4	332	2	0	1	1	1	295	0	0	0	0	0	0	1345	0	2	0	9	40	247	0	0	66	0	16
95	2017-04-25	Spring	2017	2614	1	1	0	0	3	464	1	1	3	0	0	266	0	0	3	1	0	1	1110	2	6	0	22	42	595	0	0	93	0	17
96	2017-05-03	Spring	2017	1611	0	0	0	0	0	277	4	1	0	4	0	50	0	0	19	2	0	0	186	0	37	0	7	24	885	0	0	115	0	18
97	2017-05-08	Spring	2017	1098	0	0	4	0	0	43	1	0	0	0	0	96	0	0	5	0	0	0	135	0	3	0	2	19	758	0	0	31	0	19
98	2017-05-15	Spring	2017	1996	0	1	1	0	0	59	10	0	1	1	0	466	0	0	6	2	0	0	231	1	65	0	7	5	1080	4	0	56	0	20
99	2017-05-23	Spring	2017	293	0	1	0	0	4	23	0	1	4	0	0	57	0	0	0	0	0	0	8	1	0	0	0	0	167	2	0	25	0	21
100	2017-05-29	Spring	2017	413	0	6	0	0	2	7	0	0	3	0	0	38	0	0	0	0	1	0	11	0	0	0	0	1	335	1	0	6	2	22
101	2017-06-05	Spring	2017	143	0	1	0	0	1	0	0	0	0	0	0	33	0	0	0	0	0	0	1	0	0	0	0	0	94	2	0	10	1	23
102	2017-06-12	Spring	2017	141	0	1	0	0	0	0	0	0	0	0	1	53	0	0	0	0	0	0	1	0	0	0	0	1	78	0	0	6	0	24
103	2017-06-19	Summer	2017	447	0	3	0	0	0	4	0	0	2	0	2	15	0	0	0	1	0	0	0	1	0	0	0	0	404	0	0	15	0	25
104	2017-06-26	Summer	2017	89	0	0	0	0	0	0	0	0	2	0	0	7	0	1	0	0	0	0	0	0	0	0	0	0	70	0	0	9	0	26
