# Supplementary material for: Tracking Community Timing: Pattern and Determinants of Seasonality in Culicoides (Diptera: Ceratopogonidae) in Northern Florida
Source: Viruses. 2020 Aug 25;12(9):931. doi: 10.3390/v12090931 (PMC7552033; doi:10.3390/v12090931)
Supplement: Supplementary file 1 [file viruses-12-00931-s001.zip › viruses-863910-for conversion-suppl/Enviromental_data.csv]

WeekNumber	Date.1	dismean15	dismean30	dismean45	dismean60	dissum15	dissum30	dissum45	dissum60	gagemean15	gagemean30	gagemean45	gagemean60	Tavg15	Tavg30	Tavg45	Tavg60	Tmax15	Tmax30	Tmax45	Tmax60	Tmin15	Tmin30	Tmin45	Tmin60	T_Precip15	T_Precip30	T_Precip45	T_Precip60	Q_Precip15	Q_Precip30	Q_Precip45	Q_Precip60
0	7/1/2015	126.22	122.73	124.153	117.975	1893.3	3681.9	5541.9	7078.5	68.7	68.68	68.69	68.68	27.91875	27.11	26.82340426	26.22459016	34.16875	33.44333333	33.14255319	32.92131148	23.15	22.38666667	21.99574468	20.67213115	98.9	177.9	208.5	226.9	61.5	148.1	204.8	210.4
1	7/6/2015	158.62	142.14	135.153	128.7267	2379.3	4264.2	6081.9	7723.6	68.86	68.77	68.75	68.73	27.09333333	27.26	26.86	26.7	33.29333333	33.68333333	33.18444444	33.30333333	23.05333333	22.66	22.15555556	21.56166667	124.8	181.4	240.2	267.8	63.5	101.3	220	226.9
2	7/13/2015	177.2467	151.1	138.013	134.7767	2658.7	4533	6210.6	8086.6	68.96	68.83	68.76	68.75	27.56	27.87333333	27.22222222	26.98666667	34.07333333	34.35333333	33.70222222	33.435	22.76666667	22.95333333	22.40222222	22.135	86.9	163.7	260.5	290.4	96.6	139	225.6	287.9
3	7/20/2015	147.96	149.023	139.8956	136.638	2219.4	4470.7	6295.3	8198.3	68.82	68.82	68.77	68.757	28.75333333	28.07666667	27.82	27.38333333	35.6	34.54	34.37111111	33.825	23.51333333	23.30333333	22.94444444	22.47666667	65.6	169.6	226.2	285	82.8	146.3	184.6	302.8
4	7/27/2015	147.96	149.023	139.8956	136.638	2219.4	4470.7	6295.3	8198.3	68.82	68.82	68.77	68.757	29.33333333	28.33	28.26444444	27.66166667	36.34666667	35.06	34.93111111	34.28	24.29333333	23.51	23.33777778	22.81	81.4	181.3	245.4	341.9	70.1	166.7	214.9	300.3
5	8/3/2015	182.733	167.58	159.86	149.42167	2741	5027.4	7193.7	8965.3	68.99	68.92	68.877	68.822	29.11333333	28.83	28.37777778	28.08	35.83333333	35.62333333	34.94666667	34.68	24.66666667	24.03333333	23.70888889	23.30166667	89.9	146.6	249.3	309.7	88	107.8	247.8	280
6	8/10/2015	146.733	152.98	162.0089	154.012	2201	4589.4	7290.4	9240.7	68.824	68.854	68.891	68.848	28.72666667	29.09333333	28.42222222	28.31666667	35.12666667	35.75666667	34.97111111	34.89666667	24.58666667	24.47666667	23.86888889	23.63166667	53.3	134.7	257	315.7	67.9	138	234.6	291.4
7	8/17/2015	107.52	145.29	148.47	146.39	1612.8	4358.8	6681.2	8783.5	68.655	68.825	68.836	68.819	28.59333333	28.91666667	28.74444444	28.43166667	34.86	35.45666667	35.40666667	34.95333333	24.17333333	24.38	24.04222222	23.78666667	70.1	160	216.7	321.7	56.2	144.2	227	305
8	8/24/2015	100.88	129.24	136.26	146.78	1513.2	3877.2	6131.6	8806.5	68.636	68.755	68.733	68.827	28.41333333	28.55	28.87333333	28.41666667	34.77333333	34.87666667	35.42888889	34.885	24.04666667	24.35333333	24.32222222	23.91333333	102.8	156.1	237.5	360.1	75.1	143	213.1	310.2
9	8/31/2015	84.97	99.72	127.54	135.68	1274.6	2991.5	5739.5	8140.9	68.664	68.674	68.781	68.806	27.62	28.10666667	28.48444444	28.46333333	33.99333333	34.42666667	34.96888889	35.05333333	23.09333333	23.63333333	23.95111111	23.805	74.9	145	234.9	291.6	50.4	106.6	194.6	277.4
10	9/7/2015	50.85	75.7	106.06	115.41	762.7	2270.9	4772.9	6924.3	68.533	68.582	68.694	68.722	27.59333333	27.96	28.21111111	28.52166667	34.08	34.44666667	34.62444444	35.09166667	22.62	23.29666667	23.76444444	23.86	25.7	115.3	192.4	272.1	3.3	78.4	146.3	216.4
11	9/14/2015	109.17	99.08	105.72	125.16	1637.6	2972.4	4757.6	7509.6	68.703	68.689	68.694	68.77	26.88	27.27333333	27.74222222	28.135	33.15333333	33.44333333	33.92888889	34.525	22.44	22.85666667	23.39555556	23.665	49.1	124	205.2	284.8	22.6	72.2	129.7	230.1
12	9/21/2015	135.21	95.44	97.16	116.2	2028.2	2863.1	4372.3	6971.3	68.828	68.691	68.671	68.7405	25.89333333	26.83333333	27.31555556	27.65166667	31.93333333	33.13666667	33.68222222	34.01666667	21.32666667	22.01	22.64	23.165	58.2	84.9	180.4	286.2	35.3	38.6	117.5	212.2
13	9/28/2015	78.23	89.09	90.36	99.27	1173.5	2672.7	4066.1	5956.1	68.64	68.656	68.664	68.682	25.05333333	26.01333333	26.63111111	27.13333333	30.78666667	31.97	32.69333333	33.265	20.03333333	21.47666667	22.08666667	22.71166667	19.4	73.6	177.9	230.4	14	36.6	86.2	170.4
14	10/7/2015	68.9	101.95	84.92	88.82	1033.5	3058.5	3821.2	5329.4	68.658	68.75	68.676	68.664	23.59333333	24.71333333	25.67333333	26.33666667	27.66666667	29.8	31.22666667	32.12333333	20.61333333	20.84	21.43333333	22.06833333	21.4	79.6	105.3	194.9	44.9	80.2	83.5	158.6
15	10/12/2015	73.013	81.567	83.304	86.547	1095.2	2447	3748.7	5192.8	68.684	68.685	68.666	68.669	23.2	24.11666667	25.12666667	25.85666667	27.59333333	29.45	30.67111111	31.61333333	19.72666667	19.86333333	20.89333333	21.50666667	19.3	52.1	193.1	193.1	44.4	58.4	81	130.6
16	10/19/2015	62.42	64.81	87.422	82.153	936.3	1944.3	3934	4929.2	68.623	68.632	68.691	68.666	21.74	23.31333333	24.21333333	25.125	28.78666667	29.26333333	30.20444444	31.20833333	15.29333333	18.08333333	19.28888889	20.21333333	0.5	21.4	82.1	147.7	3.5	45.9	81.2	92.9
17	10/26/2015	48.08	60.22	76.751	74.108	721.2	1806.6	3453.8	4446.5	68.519	68.6	68.653	68.629	21.95333333	22.62	23.52888889	24.415	29.37333333	28.70666667	29.60888889	30.51333333	14.41333333	17.12666667	18.23111111	19.32833333	0.8	20.4	52.9	92.6	1	45.4	61.9	82
18	11/4/2015	39.68	50.05	55.847	75.552	595.2	1501.5	2513.1	4533.1	68.452	68.531	68.569	68.632	23.59333333	22.65666667	23.20666667	23.90333333	29.44666667	29.28333333	29.14	29.84833333	17.82666667	16.39333333	17.8	18.74666667	46.6	47.1	68	128.7	19.8	23.3	65.7	101
19	11/9/2015	62.387	56.133	61.34	76.677	935.8	1684	2760.3	4600.6	68.569	68.551	68.593	68.647	24.11333333	23.06666667	23.06222222	23.72	29.34	29.46666667	28.88	29.60666667	19.26666667	16.87666667	17.80222222	18.56333333	114.2	114.2	133.8	176	19.8	20.8	65.7	82.5
20	11/16/2015	127.51	83.59	77.95	75.368	1912.6	2507.6	3507.8	4522.1	68.899	68.675	68.667	68.659	21.68666667	21.97333333	21.94888889	22.83666667	27.38	28.02666667	28.13111111	28.80166667	17.49333333	16.66	16.38888889	17.64833333	152.8	159.2	180.6	180.6	96.1	103.9	108.7	149.8
22	11/30/2015	NA	NA	NA	NA	NA	NA	NA	NA	NA	NA	NA	NA	NA	NA	NA	NA	NA	NA	NA	NA	NA	NA	NA	NA	NA	NA	NA	NA	NA	NA	NA	NA
23	12/8/2015	189.96	157.83	118.73	106.19	2849.4	4734.9	5342.9	6371.5	69.093	68.989	68.812	68.775	18.54	20.11333333	20.82888889	21.09666667	24.84666667	26.11333333	26.96666667	27.31	12.92	15.20666667	15.41333333	15.52166667	58.9	211.7	218.1	223.9	75.1	171.2	179	183.8
24	12/15/2015	134.03	188.67	140.23	118.11	2010.4	5660.1	6310.3	7086.3	68.923	69.133	68.915	68.823	16.46	17.90666667	20.00888889	20.535	23.26	24.09666667	25.98	26.90166667	10.78	12.56	14.74666667	14.78333333	21.6	190.3	239.7	239.7	22.8	179	198.8	199.9
25	12/22/2015	132.21	161.08	149.29	122.1	1983.1	4832.5	6718	7326	68.914	69.004	68.964	68.838	16.24666667	17.31666667	18.85555556	19.72666667	23.82	24.24	25.37333333	26.28166667	10.08	11.48333333	13.51111111	14.06166667	26.2	85.1	237.9	244.3	19.8	94.9	191	198.8
27	1/4/2016	104.97	122.43	159.98	130.355	1574.6	3673	7198.9	7821.3	68.778	68.864	69.011	68.875	15.53333333	16.1	17.29777778	19.04166667	23.59333333	23.33666667	24.07777778	25.51333333	8.46	9.673333333	11.47555556	13.35	17.1	40.5	207.4	256.8	15.9	38.7	194.9	214.7
28	1/11/2016	NA	NA	NA	NA	NA	NA	NA	NA	NA	NA	NA	NA	NA	NA	NA	NA	NA	NA	NA	NA	NA	NA	NA	NA	NA	NA	NA	NA	NA	NA	NA	NA
29	1/18/2016	427.57	269.95	239.71	225.81	6413.6	8098.4	10786.8	13548.6	70.025	69.417	69.318	69.26	19.1	17.6	17.44	18.21333333	23.10666667	23.48	23.43111111	24.15833333	15.53333333	12.36333333	12.06888889	13.045	94.8	111.4	134.8	304.5	0	15.9	39.7	194.9
30	1/25/2016	601.6	364.877	285.5	261.442	9024	10946.3	12847.4	15686.5	70.738	69.81	69.504	69.402	15.92	17.03333333	16.85555556	17.14333333	19.59333333	21.96333333	22.61777778	23.03666667	12.07333333	12.41666667	11.73555556	11.885	80.5	134.7	156.3	215.2	182.4	198.3	218.1	293.2
31	2/1/2016	494.2	443.58	335.3	303.2	7413	13307.3	15088.4	18191.8	70.394	70.139	69.706	69.587	11.04	15.00666667	15.48222222	16.04833333	17.11333333	20.18666667	21.48222222	22.02833333	5.673333333	10.4	10.18222222	10.66333333	67.5	161	177.6	234	214.6	214.6	230.5	325.4
32	2/8/2016	432.13	504.29	378.88	315.62	6482	15128.8	17049.7	18937.2	70.167	70.399	69.893	69.642	8.673333333	12.29666667	14.24666667	14.81	16.37333333	17.98333333	20.1	21.05666667	1.86	6.966666667	8.897777778	9.266666667	70.9	151.4	205.6	227.2	57.6	240	255.9	275.7
33	2/15/2016	374	442.33	405.52	336.01	5610	13270	18248.3	20160.4	69.949	70.193	70.014	69.733	10.01333333	10.44666667	13.42	14.12833333	17.41333333	17.15	19.38444444	20.465	2.886666667	4.373333333	7.895555556	8.433333333	30	97.5	191	207.6	33.8	248.4	261.8	284.1
34	2/22/2016	529.13	496.43	509.151	413.348	7937	14893	22911.8	24800.9	70.373	70.33	70.374	69.999	12.00666667	11.01333333	12.97555556	14	19.12	17.93	18.86666667	20.14166667	4.84	4.193333333	7.226666667	8.211666667	72.1	145	223.5	277.7	44.2	145	284.2	300.1
35	3/1/2016	505.33	460.2	485	429.205	7580	13806	21825	25752.3	70.271	70.187	70.291	70.056	11.54666667	10.82	10.88222222	13.12166667	18.52666667	18.08	17.57111111	19.31833333	4.286666667	3.606666667	4.406666667	7.216666667	70.1	119.4	178	272.8	35.8	98.8	284.2	297.6
36	3/7/2016	326.2	426.3	447.89	457.98	4893	12789	20155	27478.8	69.753	70.058	70.167	70.18	11.68	11.73	11.36888889	12.895	20.22666667	19.43	18.74444444	19.35333333	3.72	4.336666667	4.282222222	6.693333333	27.2	99.3	191	250.7	30.5	99.3	175.5	314.7
37	3/15/2016	356.33	430.83	425.58	452.83	5345	12925	19151	27170	69.868	70.07	70.081	70.185	13.85333333	12.7	11.83111111	11.625	21.92	20.22333333	19.36	18.65833333	6.073333333	5.18	4.428888889	4.823333333	42.9	113	162.3	220.9	37.6	73.4	136.4	321.8
38	3/23/2016	306.93	349.7	393.89	420.3	4604	10491	17725	25218	69.665	69.82	69.958	70.072	14.28666667	12.67666667	12.56444444	12.03666667	21.96	20.63	20.17333333	19.43666667	6.08	4.586666667	4.844444444	4.721666667	31	58.2	156.5	224.5	27.9	58.4	128	203.4
39	3/28/2016	203.33	279.63	357.07	377.3	3050	8389	16068	22638	69.216	69.541	69.795	69.895	17.50666667	15.59333333	14.26444444	13.31666667	25.36666667	23.42	21.85111111	20.84333333	9.7	7.85	6.662222222	5.866666667	15.8	58.7	128.8	201.7	20.8	58.4	94.2	157.2
40	4/4/2016	199.2	252.73	277.22	339.52	2988	7582	12475	20371	69.191	69.427	69.5353	69.742	19.9	17.05	15.26	14.39	26.2	24.04	22.76888889	21.735	13.99333333	9.906666667	7.844444444	7.121666667	37.1	68.1	95.3	167.4	31	58.9	89.4	158.2
41	4/11/2016	499.73	358.57	355.82	402.25	7496	10757	16012	24135	70.001	69.642	69.709	69.888	19.26	17.46	16.42	15.15666667	24.79333333	24.45	23.48444444	22.18	13.86	10.61666667	9.422222222	8.026666667	150	165.3	208.2	280.3	31	51.8	89.4	133.6
42	4/19/2016	2204.53	1209.2	905.69	814.97	33068	36276	40756	48898	72.626	70.941	70.504	70.488	18.47333333	19.16666667	17.54444444	15.855	24.22	25.50333333	24.35777778	22.79833333	12.26666667	13.04	10.71777778	8.821666667	210.7	247.8	278.8	324.3	0	31	58.9	123.9
43	4/25/2016	2471.93	1395.6	1011.2	842.07	37079	41868	45504	50524	73.291	71.447	70.761	70.516	19.64666667	19.50666667	17.98666667	17.03166667	26.22	25.78333333	24.94222222	24.215	12.55333333	13.09333333	10.91555556	9.873333333	152.2	248.6	263.9	306.8	113.8	144.8	165.6	203.2
44	5/2/2016	977.2	1476.03	1057.98	865.72	14658	44281	47609	51943	71.141	71.691	70.89	70.566	19.08666667	18.86666667	19.08666667	17.86333333	26.00666667	25.09666667	25.49777778	24.705	12.02666667	12.40666667	12.67777778	10.97	52.3	264.8	300.4	331.1	168.4	168.4	220.2	227.3
45	5/9/2016	417.33	1478.93	1064.2	867.43	6260	44368	47889	52046	69.762	71.635	70.87	70.536	19.86666667	19.88	19.72888889	18.37166667	27	26.48	26.23777778	25.335	12.96	13.11	13.26	11.4	66.2	247.4	314.8	330.1	55.1	168.9	199.9	220.7
46	5/16/2016	327.53	951.47	1096.6	875.52	4913	28544	49347	52531	69.407	70.578	70.951	70.526	22.48666667	20.76666667	20.04444444	19.79833333	29.78	27.82	26.56	26.50333333	15.67333333	13.77666667	13.55777778	13.24166667	14.7	94.9	287.9	330.1	132.5	300.9	331.9	352.7
47	5/23/2016	327.53	951.47	1096.6	875.52	4913	28544	49347	52531	69.407	70.578	70.951	70.526	23.14666667	21.35333333	20.9	20.56666667	30.19333333	28.41333333	27.53333333	27.17166667	16.19333333	14.35333333	14.22444444	14.02	0.8	67	261.7	315.6	137.4	192.5	306.3	337.3
48	5/31/2016	200.13	273.77	828.89	874.97	3002	8213	37300	52498	68.877	69.182	70.184	70.449	23.3	22.68666667	21.56	20.79	30.74	30.07666667	28.70666667	27.46666667	15.52666667	15.48666667	14.29777778	14.02166667	0.8	18	165.6	315.1	5.4	137.9	306.3	337.3
49	6/7/2016	200.07	251.9	316.71	870.57	3001	7557	14252	52234	68.868	69.086	69.349	70.3915	24.5	23.80666667	22.35111111	21.73166667	31.55333333	30.76333333	29.3	28.42833333	17.74666667	17.12	15.48444444	15.09666667	40.7	41.5	107.7	319.2	27.4	164.8	219.9	333.7
50	6/13/2016	196.6	201.43	261.44	679.75	2949	6043	11765	40785	68.852	68.88	69.126	69.8925	25.52666667	24.41333333	23.63333333	22.55166667	32.26	31.5	30.80444444	29.595	19.12	17.32333333	16.69777778	15.50333333	40.7	41.5	58.7	206.3	39.3	44.7	177.2	345.6
51	6/20/2016	210.27	205.17	238.02	290.1	3154	6155	10711	17406	68.862	68.865	69.011	69.2275	26.60666667	25.55333333	24.74	23.415	33.53333333	32.54333333	31.68666667	30.35833333	19.78666667	18.76666667	18.00888889	16.56	118.1	158.8	159.6	225.8	52.6	80	217.4	272.5
52	6/27/2016	425.87	311.77	279.82	315.15	6388	9353	12592	18909	69.598	69.228	69.135	69.292	27.63333333	26.35	25.37555556	24.29166667	34.35333333	33.08666667	32.32888889	31.19166667	21.64	20.08333333	18.71333333	17.71833333	118.1	158.8	159.6	178.1	117.4	156.7	167.2	249.2
53	7/4/2016	440.07	303.43	265.49	277.63	6601	9103	11947	16658	69.705	69.209	69.079	69.1475	27.66	27.00666667	25.91777778	25.29	33.8	33.88666667	32.93777778	32.18666667	22.96666667	21.04333333	19.58666667	18.98833333	121.9	128.5	164.6	180.1	138.2	173	200.4	337.8
54	7/11/2016	151.47	287.8	258.22	251.38	2272	8634	11620	15083	68.715	69.149	69.054	69.044	28.01333333	27.81	26.88888889	25.99166667	34.97333333	34.60666667	33.66444444	32.89666667	22.36666667	21.98666667	20.80888889	19.59	8.8	126.9	167.6	168.4	45.2	162.6	201.9	216.5
55	7/18/2016	148.67	293.63	256.38	237.42	2230	8809	11537	14245	68.694	69.193	69.055	68.987	27.79333333	27.78333333	27.18	26.26666667	34.26	34.12333333	33.85111111	33.15666667	22.52	22.70666667	21.46222222	20.135	161	282.9	315.2	325.6	31.5	169.7	230.9	231.9
56	7/25/2016	155.6	154.8	243.6	232.72	2334	4644	10962	13963	68.722	68.725	69.005	68.971	28.39333333	28.13	27.93777778	27.19833333	34.89333333	34.82333333	34.62888889	33.935	23.62	22.99333333	22.42	21.41	192.8	198.6	316.7	357.4	45.7	90.9	208.3	247.6
57	8/1/2016	177.27	163.37	254.16	237.78	2659	4901	11437	14267	68.82	68.759	69.064	69.001	28.33333333	28.00666667	27.97111111	27.44166667	35.40666667	34.74	34.57555556	34.19333333	23.39333333	22.86666667	22.83777778	21.91833333	153.5	254.3	372.9	405.2	72.1	103.6	241.8	303
58	8/8/2016	195.27	174.7	170.4	231.7	2929	5241	7668	13902	68.899	68.807	68.794	68.978	28.11333333	28.29333333	28.12888889	27.93333333	35.06666667	35.01666667	34.89333333	34.69166667	23.48	23.53333333	23.14444444	22.62	82.7	275.5	281.3	399.4	90.7	136.4	181.6	299
59	8/15/2016	175.67	173.63	166.02	232.55	2635	5209	7471	13953	68.796	68.795	68.765	68.986	28.64	28.53333333	28.21777778	28.14833333	35.3	35.41	34.97777778	34.795	24.02666667	23.67333333	23.25333333	23.08	42.9	195.1	295.9	414.5	50.3	122.4	176.3	315
60	8/22/2016	183.67	188.83	176.96	184.6	2755	5665	7963	11076	68.819	68.856	68.808	68.84	28.14	28.17333333	28.25111111	28.13833333	34.6	34.90666667	34.91555556	34.83833333	24.24666667	23.80666667	23.70888889	23.37333333	102.3	174.8	367.6	373.4	23.5	114.2	159.9	205.1
61	8/29/2016	253.67	217.57	200.69	188.17	3805	6527	9031	11290	69.123	68.974	68.907	68.8565	27.60666667	28.06333333	28.18444444	28.04833333	33.26	34.20333333	34.58222222	34.50166667	24.32	24.13666667	23.87777778	23.53	139.8	190.1	336.7	432.9	84.8	135.1	213	263.6
62	9/5/2016	237.67	207.57	202.38	189.82	3565	6227	9107	11389	69.051	68.921	68.909	68.859	28.18	28.18666667	28.23333333	28.235	33.9	34.23	34.59555556	34.67	24.18	24.17666667	23.93111111	23.75333333	93.9	196.2	268.7	461.5	91.8	115.3	206	251.7
63	9/12/2016	159.47	204.43	198.58	189.65	2392	6133	8936	11379	68.703	68.903	68.886	68.853	29	28.29333333	28.29555556	28.32333333	35.31333333	34.28666667	34.51111111	34.635	24.29333333	24.32666667	24.17777778	23.99166667	55	192.8	262.4	398.3	45.5	130.3	212.6	264.9
64	9/19/2016	188.9	217.55	200.7	198.39	2833.5	6526.5	9031.5	11903.5	68.745	68.917	68.86	68.866	28.3	28.27	28.24888889	28.27333333	33.88666667	33.93	34.14	34.465	24.51333333	24.34666667	24.28888889	24.05833333	184.7	285.4	376.8	447	31	122.8	147.8	237
65	9/26/2016	216.1	193.48	209.06	204.28	3241.5	5804.5	9407.5	12256.5	68.812	68.784	68.876	68.874	27.33333333	23.55333333	27.98	28.05833333	33.17333333	34.18666667	33.94	34.185	22.96	23.55333333	23.82222222	23.81833333	164	219	356.8	444.9	78.7	124.2	209	291.3
66	10/3/2016	229.13	203.45	220.79	204.82	3437	6103.5	9935.5	12289.5	68.918	68.811	68.917	68.8635	27.1	27.78	27.87555556	28.01333333	33.18	33.68333333	33.65555556	33.98333333	22.43333333	23.45333333	23.72	23.84333333	36.8	241.4	324.8	419	81.2	112.2	206	229
67	10/12/2016	219.57	216.53	204.71	211.38	3293.5	6496	9212	12683	69.069	68.934	68.891	68.923	27.52666667	27.44333333	27.92888889	27.87666667	33.56	33.38666667	33.95333333	33.87333333	23.31333333	23.13666667	23.47333333	23.67666667	32.5	202.9	250.3	394.2	33.8	112.5	158.8	242.8
68	10/19/2016	161.89	195.81	185.44	202.71	2428.3	5874.3	8344.8	12162.8	69.017	68.956	68.862	68.928	26.03333333	26.54666667	27.24888889	27.42333333	33.04	33.05333333	33.53111111	33.51	20.77333333	21.64	22.57333333	22.99333333	29.2	65.7	251	370.5	35.4	116.6	147.6	241.4
69	10/26/2016	73.31	143.73	167.86	168.61	1099.7	4312	7553.5	10116.5	68.689	68.88	68.857	68.832	24.56666667	25.97	26.42444444	27.06	31.44666667	32.46666667	32.70222222	33.32666667	18.22666667	20.68	21.44	22.11666667	3.3	39.9	203.9	258.9	3.1	37.9	116.6	162.1
70	10/31/2016	62.42	102.76	144.88	153.11	936.3	3082.8	6519.8	9186.3	68.623	68.791	68.834	68.801	24.45333333	25.17666667	25.81777778	26.47833333	31.04	32.00333333	32.39555556	32.84333333	18.22666667	19.33333333	20.36666667	21.39333333	4.1	13.7	50.5	255.1	9.7	45.1	126.3	157.3
71	11/8/2016	48.08	61.34	114.08	138.94	721.2	1840.3	5133.8	8336.3	68.519	68.608	68.762	68.771	21.69333333	23.29	24.70222222	25.36666667	29.68	30.73	31.67333333	32.05833333	14.22666667	16.52333333	18.78666667	19.83	2.8	12.2	44.7	215.1	9.7	13.8	47.6	126.3
72	11/14/2016	40.49	54.53	94.05	133.09	607.4	1636	4232.2	7985.2	68.459	68.56	68.713	68.779	21.42	22.70666667	24.1	24.80166667	29.54	30.31	31.30666667	31.66166667	13.78666667	15.48333333	17.75333333	18.93333333	0	4.1	37.1	198.6	9.7	9.7	45.1	126.3
73	11/21/2016	43.31	47.52	57.3	101.22	649.6	1425.6	2578.5	6073	68.48	68.514	68.579	68.704	21.59333333	22.01333333	23.14888889	24.24166667	29.60666667	29.69666667	30.55111111	31.34	14.08	14.47	16.33777778	18.01833333	0	2.8	12.2	44.7	2	11.7	15.8	49.6
74	11/29/2016	123.95	82.86	78.73	103.43	1859.3	2485.8	3543	6205.5	68.871	68.671	68.671	68.756	20.32666667	20.93333333	21.93333333	23.24	27.48	28.52666667	29.34	30.405	13.19333333	13.58333333	14.72	16.74333333	0	2.8	4.1	37.1	2	11.7	11.7	47.1
75	12/5/2016	218.1	129.48	104.95	99.11	3271.5	3884.3	4722.9	5946.7	69.296	68.879	68.779	68.767	16.8	18.85666667	20.55333333	21.79666667	24.96	27.11666667	28.35111111	29.385	9.08	10.93	13.00666667	14.745	0	0	2.8	12.2	0	2	11.7	15.8
76	12/14/2016	187.99	155.97	117.9	106.05	2819.8	4679.1	5305.6	6362.8	69.153	69.012	68.831	68.791	14.52666667	17.42666667	18.79777778	20.08166667	24.6	26.04	27.21777778	28.155	5.373333333	9.283333333	10.84666667	12.38333333	0	0	2.8	4.1	0	2	11.7	11.7
79	1/2/2017	179.23	181.67	134.51	115.44	2688.4	5450.2	6053	6926.6	68.119	69.135	68.909	68.83	15.37333333	16.41333333	17.93111111	19.47333333	23.63333333	24.52	26.15333333	27.35666667	7.073333333	8.41	9.942222222	11.83833333	13.2	13.2	13.2	17.3	10.9	10.9	12.9	22.6
80	1/11/2017	129.93	158.96	147.29	120.91	1948.9	4768.7	6628	7254.5	68.905	69.029	68.976	68.85	16.06666667	15.29666667	16.97333333	18.115	21.7	23.15	24.59333333	25.83833333	9.926666667	7.65	9.497777778	10.61666667	94.2	94.2	94.2	97	47.7	47.7	49.7	59.4
81	1/15/2017	NA	NA	NA	NA	NA	NA	NA	NA	NA	NA	NA	NA	NA	NA	NA	NA	NA	NA	NA	NA	NA	NA	NA	NA	NA	NA	NA	NA	NA	NA	NA	NA
82	1/24/2017	NA	NA	NA	NA	NA	NA	NA	NA	NA	NA	NA	NA	NA	NA	NA	NA	NA	NA	NA	NA	NA	NA	NA	NA	NA	NA	NA	NA	NA	NA	NA	NA
83	1/30/2017	203.69	165.58	179.42	167.56	3055.3	4967.4	8073.8	10053.5	69.173	69.031	69.097	69.055	15.88	15.57	15.46888889	16.255	22.34	21.68333333	22.48222222	23.39	10.04666667	9.873333333	8.744444444	9.346666667	21.9	107.5	120.7	120.7	26.4	92.7	103.6	105.6
84	2/6/2017	412.2	270.18	222.36	214.09	6183	8105.3	10006.4	12845.5	69.883	69.386	69.221	69.207	12.98666667	14.61666667	14.93777778	14.94333333	19.32666667	21.08666667	21.25555556	22.06333333	6.473333333	8.77	8.797777778	8.11	118.6	147.6	233.7	233.7	39.4	99.1	143	143
85	2/13/2017	359.6	281.84	232.63	222.57	5394	8455.3	10468.4	13354.1	69.601	69.406	69.245	69.226	12.20666667	14.18666667	14.58666667	14.80833333	19.88	21.33	21.19333333	22.11	5.36	7.866666667	8.328888889	7.951666667	114.8	134.9	221.3	233.7	39.4	65.8	143	143
86	2/21/2017	1113.6	753.23	544.13	439.73	16704	22596.8	24485.9	26383.8	70.388	70.108	69.699	69.497	15.62	15.29666667	15.13111111	15.51166667	23.62666667	22.24	22.02222222	22.11833333	9.233333333	8.943333333	9.206666667	9.246666667	65.1	183.7	212.7	298.8	168.9	168.9	228.6	272.5
87	2/27/2017	1436.27	897.93	666.65	533.54	21544	26938	29999.3	32012.4	71.371	70.486	70.061	69.776	16.08	14.14333333	14.81777778	14.96	22.11333333	20.99666667	21.59111111	21.42333333	10.26	7.81	8.664444444	8.811666667	68.7	183.5	203.6	290	131	170.4	196.8	274
88	3/6/2017	1331.73	848.27	683.51	540.47	19976	25448	30757.8	32428.4	71.24	70.344	70.13	69.801	13.42666667	13.6	14.58888889	14.43833333	20.66	21.21666667	21.81333333	21.45	6.233333333	6.773333333	7.928888889	8.138333333	11	85.7	187.3	216.3	131	170.4	170.4	230.1
89	3/13/2017	332.2	879.93	713.69	579.74	4983	26398	32116	34784.3	69.714	70.517	70.247	69.961	14.4	15.45	14.25555556	14.82333333	23.02666667	22.86666667	21.58666667	21.96833333	6.886666667	8.723333333	7.428888889	8.303333333	36.3	105	219.8	239.9	33	164	203.4	241.5
90	3/21/2017	295.6	813.67	664.04	586.53	4434	24410	29882	35191.8	69.543	70.392	70.077	69.984	16.39333333	14.91	14.53111111	15.04	24.59333333	22.62666667	22.34222222	22.50833333	8.62	7.426666667	7.388888889	8.101666667	38.6	49.6	225.9	225.9	36.8	167.8	207.2	207.2
91	3/26/2017	306	324.03	687.82	617.6	4590	9721	30952	37056	69.566	69.659	70.192	70.102	17.46	15.51	16.00222222	15.04	24.96	23.42	23.54	22.41166667	10.03333333	8.013333333	8.948888889	7.986666667	32.8	69.1	137.8	256.4	44.7	77.7	208.7	248.1
92	4/5/2017	323.33	312.93	694.33	588.2	4850	9388	31245	35292	69.643	69.61	70.253	70.001	17.89333333	16.74666667	16.00444444	15.19666667	24.84	24.21666667	23.30444444	22.77333333	10.58	9.12	8.713333333	8.001666667	42.7	81.3	150	185.5	58.6	92.9	223.9	263.3
93	4/10/2017	189.2	249.63	284.91	562.77	2838	7489	12821	33766	69.102	69.342	69.497	69.914	17.54	17.43333333	16.08888889	16.36	24.48	24.85	23.6	23.80333333	9.553333333	9.776666667	8.515555556	9.128333333	12.5	45.3	81.6	150.3	16.7	61.4	94.4	225.4
94	4/18/2017	149.73	236.53	258.53	558.18	2246	7096	11634	33491	68.913	69.278	69.378	69.918	14.75333333	16.32333333	16.08222222	15.69166667	22.19333333	23.51666667	23.54222222	23.02666667	7.053333333	8.816666667	8.431111111	8.298333333	14.6	57.3	95.9	164.6	15	73.6	107.9	238.9
95	4/25/2017	143.67	199.3	242.93	325.52	2155	5979	10932	19531	68.881	69.13	69.308	69.553	15.27333333	16.63666667	16.65777778	15.75166667	22.82666667	23.94666667	24.07777778	23.28666667	7.793333333	8.966666667	9.1	8.233333333	14.3	26.8	60.6	99.5	13.5	37.3	107.9	109.4
96	5/3/2017	231.2	190.47	234.76	251.7	3468	5714	10564	15102	69.199	69.056	69.252	69.333	20.96666667	17.86	17.87111111	17.30333333	28.92666667	25.56	25.32	24.88833333	14.18666667	10.62	10.60666667	9.87	78	92.6	137.6	173.9	97	112	170.6	204.9
97	5/8/2017	246.4	194.67	202.16	234.7	3696	5840	9097	14082	69.295	69.086	69.133	69.267	20.20666667	17.74333333	17.82	17.57166667	28	25.39333333	25.29777778	25.06666667	12.88666667	10.43	10.28444444	10.04666667	83.1	97.4	109.9	142.7	101.6	115.1	138.9	176.5
98	5/15/2017	223.79	177.96	171.11	208.2	3356.9	5338.9	7699.9	12491.9	69.243	69.032	69.005	69.16	20.16	20.23	18.31333333	18.125	27.69333333	28.12666667	25.98666667	25.69166667	12.44	12.55666667	10.73333333	10.64	79.8	83.4	98	143	95.3	101.6	116.6	175.2
99	5/23/2017	82.45	165.23	158.04	182.26	1236.8	4956.8	7111.8	10935.8	68.676	68.986	68.951	69.058	21.26666667	20.87666667	19.00888889	18.75666667	29.28666667	28.66	26.71555556	26.30333333	12.85333333	13.20333333	11.4	11.085	1.1	84.2	98.5	111	0	101.6	115.1	138.9
100	5/29/2017	71.34	147.57	142.42	146.17	1070.1	44.27	6409	8770	68.589	68.916	68.884	68.901	22.4	21.28	20.95333333	19.335	29.08	28.38666667	28.44444444	26.76	15.04666667	13.74333333	13.38666667	11.81166667	1.8	81.6	85.2	99.8	3.3	98.6	104.9	119.9
101	6/5/2017	139.67	112.87	158.09	154.75	2095	3386	7114	9285	68.87	68.782	68.953	68.936	21.40666667	21.09	21.01555556	19.54833333	28.01333333	28.48333333	28.42	27.02166667	14.05333333	13.12	13.46222222	11.97	63.5	63.8	146.9	161.2	77.2	77.2	178.8	193.8
102	6/12/2017	172.27	122.88	160.69	153.15	2584	3686.5	7231	9189	68.975	68.795	68.957	68.921	22.21333333	22.12666667	21.45333333	20.58333333	29.71333333	29.37333333	28.88888889	28.37166667	14.08666667	14.47	13.64666667	12.78333333	78.9	80	160.3	163.1	74.7	77.2	178.3	178.8
103	6/19/2017	130.31	134.99	118.68	151.15	1954.7	4049.7	5340.7	9068.7	68.747	68.808	68.77	68.901	24.64	23.02333333	22.27333333	21.92166667	31.73333333	29.87333333	29.56666667	29.24833333	17.67333333	15.86333333	14.63777778	14.515	23.6	87.1	87.4	170.5	41.4	118.6	118.6	220.2
104	6/26/2017	145.78	157.65	129.94	157	2186.7	4729.5	5847.4	9419.7	68.791	68.88	68.795	68.917	24.87333333	23.58333333	22.99111111	22.25666667	31.02666667	30.31333333	29.88666667	29.395	18.78666667	16.51	15.77333333	14.83	61	139.9	141	224.1	87.9	162.6	165.1	266.2
